# Supplementary material for: 4-Carb­oxy­pyridin-1-ium 2,4,5-tri­carb­oxy­benzoate monohydrate
Source: Acta Crystallogr Sect E Struct Rep Online. 2013 Jun 19;69(Pt 7):o1122–3. doi: 10.1107/S1600536813016437 (PMC3770392; doi:10.1107/S1600536813016437)
Supplement: Supplementary file 1 [file e-69-o1122-sup1.cif]

##############################################################################
#                                                                            #
# This CIF contains the data in a paper accepted for publication in          #
# Acta Crystallographica Section E. It conforms to the requirements of       #
# Notes for Authors for Acta Crystallographica Section E, and has been       #
# peer reviewed under the auspices of the IUCr Commission on Journals.       #
#                                                                            #
# Full details of the Crystallographic Information File format               #
# are given in the paper "The Crystallographic Information File (CIF):       #
# a New Standard Archive File for Crystallography" by S. R. Hall, F. H.      #
# Allen and I. D. Brown [Acta Cryst. (1991), A47, 655-685].                  #
#                                                                            #
# The current version of the core CIF dictionary is obtainable from          #
# ftp://ftp.iucr.org/pub/cif_core.dic.                                       #
#                                                                            #
# Software is freely available for graphical display of the structure(s)     #
# in this CIF. For information consult the CIF software page                 #
# http://www.iucr.org/resources/cif/software.                                #
#                                                                            #
# This file may be used for bona fide research purposes within the           #
# scientific community so long as proper attribution is given to the journal # 
# article from which it was obtained.                                        #
#                                                                            #
##############################################################################
data_global
_audit_creation_method     SHELXL-97
_journal_date_recd_electronic     2013-06-12
_journal_date_accepted     2013-06-13
_journal_name_full     'Acta Crystallographica, Section E'
_journal_year     2013
_journal_volume     69
_journal_issue      7
_journal_page_first     o1122
_journal_page_last     o1123
_journal_paper_category     QO
_journal_paper_doi     10.1107/S1600536813016437
_journal_coeditor_code     HB7093
_publ_contact_author_name     ' Edward RT Tiekink '
_publ_contact_author_address
;
Department of Chemistry, University of Malaya,
50603 Kuala Lumpur, Malaysia
;
_publ_contact_author_email
;
edward.tiekink@gmail.com
;
_publ_contact_author_fax     ' (65) 6790 9801 '
_publ_contact_author_phone     ' (65) 6790 6775 '
_publ_section_title
;
4-Carboxypyridin-1-ium 2,4,5-tricarboxybenzoate monohydrate
;
loop_
    _publ_author_name
    _publ_author_address
    'Arman, Hadi D. '
;
Department of Chemistry, The University of Texas at San Antonio,
One UTSA Circle, San Antonio, Texas 78249-0698, USA
;
    'Tiekink, Edward R. T.'
;
Department of Chemistry, University of Malaya,
50603 Kuala Lumpur, Malaysia
;
_publ_section_synopsis     .
data_I
_audit_creation_method     SHELXL-97
_chemical_name_systematic
;
4-Carboxypyridin-1-ium 2,4,5-tricarboxybenzoate monohydrate
;
_chemical_name_common     ?
_chemical_formula_moiety     'C6 H6 N O2 +, C10 H5 O8 -, H2 O'
_chemical_formula_sum     'C16 H13 N O11'
_chemical_formula_iupac     'C6 H6 N O2 +, C10 H5 O8 -, H2 O'
_chemical_formula_weight     395.27
_chemical_melting_point     ?
_symmetry_cell_setting     triclinic
_symmetry_space_group_name_H-M     'P -1'
_symmetry_space_group_name_Hall     '-P 1'
loop_
    _symmetry_equiv_pos_as_xyz
    'x, y, z'
    '-x, -y, -z'
_cell_length_a     9.724(2)
_cell_length_b     10.007(2)
_cell_length_c     10.755(2)
_cell_angle_alpha     99.560(10)
_cell_angle_beta     114.667(8)
_cell_angle_gamma     110.283(9)
_cell_volume     830.7(3)
_cell_formula_units_Z     2
_cell_measurement_reflns_used     3944
_cell_measurement_theta_min     2.3
_cell_measurement_theta_max     29.8
_cell_measurement_temperature     98(2)
_exptl_crystal_description     'block'
_exptl_crystal_colour     'colourless'
_exptl_crystal_size_max     0.33
_exptl_crystal_size_mid     0.25
_exptl_crystal_size_min     0.20
_exptl_crystal_density_diffrn     1.580
_exptl_crystal_density_meas     ?
_exptl_crystal_density_method     'not measured'
_exptl_crystal_F_000     408
_exptl_absorpt_coefficient_mu     0.137
_exptl_absorpt_correction_type     multi-scan
_exptl_absorpt_process_details     '(ABSCOR; Higashi, 1995)'
_exptl_absorpt_correction_T_min     0.807
_exptl_absorpt_correction_T_max     1.000
_exptl_special_details
;
;
_diffrn_ambient_temperature     98(2)
_diffrn_radiation_type     MoK\a
_diffrn_radiation_wavelength     0.71073
_diffrn_radiation_source     'fine-focus sealed tube'
_diffrn_radiation_monochromator     graphite
_diffrn_measurement_device_type     'Rigaku AFC12\K/SATURN724'
_diffrn_measurement_method     \w
_diffrn_detector_area_resol_mean     ?
_diffrn_reflns_number     5233
_diffrn_reflns_av_R_equivalents     0.0198
_diffrn_reflns_av_sigmaI/netI     0.0146
_diffrn_reflns_theta_min     2.33
_diffrn_reflns_theta_max     26.49
_diffrn_reflns_theta_full     26.49
_diffrn_measured_fraction_theta_max     0.991
_diffrn_measured_fraction_theta_full     0.991
_diffrn_reflns_limit_h_min     -11
_diffrn_reflns_limit_h_max     12
_diffrn_reflns_limit_k_min     -12
_diffrn_reflns_limit_k_max     12
_diffrn_reflns_limit_l_min     -13
_diffrn_reflns_limit_l_max     9
_diffrn_standards_number     0
_diffrn_standards_interval_count     0
_diffrn_standards_interval_time     0
_diffrn_standards_decay_%     0
_refine_special_details
;
Refinement of <i>F</i>^2^ against ALL reflections. The weighted <i>R</i>-factor
<i>wR</i> and goodness of fit <i>S</i> are based on <i>F</i>^2^, conventional
<i>R</i>-factors <i>R</i> are based on <i>F</i>, with <i>F</i> set to zero for
negative <i>F</i>^2^. The threshold expression of <i>F</i>^2^ >
2\s(<i>F</i>^2^) is used only for calculating <i>R</i>-factors(gt) <i>etc</i>.
and is not relevant to the choice of reflections for refinement.
<i>R</i>-factors based on <i>F</i>^2^ are statistically about twice as large
as those based on <i>F</i>, and <i>R</i>- factors based on ALL data will be
even larger.
;
_reflns_number_total     3414
_reflns_number_gt     3200
_reflns_threshold_expression     I>2\s(I)
_refine_ls_structure_factor_coef     Fsqd
_refine_ls_matrix_type     full
_refine_ls_R_factor_all     0.0608
_refine_ls_R_factor_gt     0.0561
_refine_ls_wR_factor_gt     0.1298
_refine_ls_wR_factor_ref     0.1329
_refine_ls_goodness_of_fit_ref     1.167
_refine_ls_restrained_S_all     1.166
_refine_ls_number_reflns     3414
_refine_ls_number_parameters     281
_refine_ls_number_restraints     8
_refine_ls_hydrogen_treatment     mixed
_refine_ls_weighting_scheme     calc
_refine_ls_weighting_details
         'calc w=1/[\s^2^(Fo^2^)+(0.0449P)^2^+1.2826P] where P=(Fo^2^+2Fc^2^)/3'
_atom_sites_solution_hydrogens     geom
_atom_sites_solution_primary     direct
_atom_sites_solution_secondary     difmap
_refine_ls_shift/su_max     0.000
_refine_ls_shift/su_mean     0.000
_refine_diff_density_max     0.341
_refine_diff_density_min     -0.265
_refine_ls_extinction_method     none
_refine_ls_extinction_coef     ?
loop_
    _atom_type_symbol
    _atom_type_description
    _atom_type_scat_dispersion_real
    _atom_type_scat_dispersion_imag
    _atom_type_scat_source
    'C' 'C' 0.0033 0.0016
                         'International Tables Vol C Tables 4.2.6.8 and 6.1.1.4'
    'H' 'H' 0.0000 0.0000
                         'International Tables Vol C Tables 4.2.6.8 and 6.1.1.4'
    'N' 'N' 0.0061 0.0033
                         'International Tables Vol C Tables 4.2.6.8 and 6.1.1.4'
    'O' 'O' 0.0106 0.0060
                         'International Tables Vol C Tables 4.2.6.8 and 6.1.1.4'
_computing_data_collection
                 'CrystalClear (Molecular Structure Corporation & Rigaku, 2005)'
_computing_cell_refinement
                 'CrystalClear (Molecular Structure Corporation & Rigaku, 2005)'
_computing_data_reduction
                 'CrystalClear (Molecular Structure Corporation & Rigaku, 2005)'
_computing_structure_solution     'SHELXS97 (Sheldrick, 2008)'
_computing_structure_refinement     'SHELXL97 (Sheldrick, 2008)'
_computing_molecular_graphics
          'ORTEP-3 for Windows (Farrugia, 2012) and DIAMOND (Brandenburg, 2006)'
_computing_publication_material     'publCIF (Westrip, 2010)'
loop_
    _atom_site_type_symbol
    _atom_site_label
    _atom_site_fract_x
    _atom_site_fract_y
    _atom_site_fract_z
    _atom_site_U_iso_or_equiv
    _atom_site_adp_type
    _atom_site_calc_flag
    _atom_site_refinement_flags
    _atom_site_occupancy
    _atom_site_symmetry_multiplicity
    _atom_site_disorder_assembly
    _atom_site_disorder_group
    O O1 0.1555(2) 0.6476(2) 0.60109(18) 0.0198(4) Uani d . 1 1 . .
    O O2 0.3582(2) 0.80549(19) 0.83497(17) 0.0192(4) Uani d . 1 1 . .
    O O3 0.3881(2) 0.53016(19) 0.85274(17) 0.0180(4) Uani d . 1 1 . .
    O O4 0.6609(2) 0.56930(19) 0.94793(17) 0.0164(3) Uani d D 1 1 . .
    H H4O 0.642(4) 0.534(4) 1.008(3) 0.037(9) Uiso d D 1 1 . .
    O O5 0.8655(2) 0.7742(2) 0.5022(2) 0.0235(4) Uani d . 1 1 . .
    O O6 0.9197(2) 0.6410(2) 0.64907(19) 0.0210(4) Uani d D 1 1 . .
    H H6O 0.994(4) 0.643(5) 0.627(5) 0.076(15) Uiso d D 1 1 . .
    O O7 0.6828(2) 0.98272(19) 0.46806(18) 0.0198(4) Uani d . 1 1 . .
    O O8 0.5263(2) 0.7429(2) 0.29663(18) 0.0219(4) Uani d D 1 1 . .
    H H8O 0.542(6) 0.788(5) 0.240(4) 0.077(15) Uiso d D 1 1 . .
    O O9 0.1620(3) 0.9309(3) -0.0204(3) 0.0409(6) Uani d . 1 1 . .
    O O10 0.1966(2) 0.7184(2) -0.0264(2) 0.0251(4) Uani d D 1 1 . .
    H H10O 0.243(4) 0.751(4) -0.074(3) 0.039(9) Uiso d D 1 1 . .
    O O1W 0.6084(2) 0.8838(2) 0.1330(2) 0.0251(4) Uani d D 1 1 . .
    H H1W 0.645(4) 0.9798(13) 0.166(3) 0.042(10) Uiso d D 1 1 . .
    H H2W 0.549(4) 0.849(3) 0.0401(11) 0.058(12) Uiso d D 1 1 . .
    N N1 -0.0175(3) 0.7469(2) 0.3153(2) 0.0187(4) Uani d D 1 1 . .
    H H1N -0.054(4) 0.736(4) 0.378(3) 0.037(9) Uiso d D 1 1 . .
    C C1 0.4428(3) 0.7087(2) 0.6751(2) 0.0129(4) Uani d . 1 1 . .
    C C2 0.5480(3) 0.6444(2) 0.7461(2) 0.0126(4) Uani d . 1 1 . .
    C C3 0.6741(3) 0.6448(2) 0.7146(2) 0.0127(4) Uani d . 1 1 . .
    H H3 0.7450 0.6024 0.7630 0.015 Uiso calc R 1 1 . .
    C C4 0.6972(3) 0.7066(2) 0.6129(2) 0.0123(4) Uani d . 1 1 . .
    C C5 0.5920(3) 0.7703(2) 0.5415(2) 0.0128(4) Uani d . 1 1 . .
    C C6 0.4668(3) 0.7715(2) 0.5742(2) 0.0136(4) Uani d . 1 1 . .
    H H6 0.3973 0.8155 0.5272 0.016 Uiso calc R 1 1 . .
    C C7 0.3075(3) 0.7199(3) 0.7072(2) 0.0138(4) Uani d . 1 1 . .
    C C8 0.5237(3) 0.5753(2) 0.8532(2) 0.0134(4) Uani d . 1 1 . .
    C C9 0.8360(3) 0.7090(2) 0.5826(2) 0.0131(4) Uani d . 1 1 . .
    C C10 0.6099(3) 0.8443(2) 0.4328(2) 0.0132(4) Uani d . 1 1 . .
    C C11 0.0918(3) 0.7909(3) 0.1229(2) 0.0171(5) Uani d . 1 1 . .
    C C12 0.0210(3) 0.8792(3) 0.1604(3) 0.0202(5) Uani d . 1 1 . .
    H H12 0.0106 0.9548 0.1194 0.024 Uiso calc R 1 1 . .
    C C13 -0.0339(3) 0.8546(3) 0.2584(3) 0.0215(5) Uani d . 1 1 . .
    H H13 -0.0827 0.9131 0.2853 0.026 Uiso calc R 1 1 . .
    C C14 0.0488(3) 0.6591(3) 0.2804(3) 0.0199(5) Uani d . 1 1 . .
    H H14 0.0573 0.5842 0.3229 0.024 Uiso calc R 1 1 . .
    C C15 0.1047(3) 0.6786(3) 0.1820(3) 0.0194(5) Uani d . 1 1 . .
    H H15 0.1508 0.6169 0.1555 0.023 Uiso calc R 1 1 . .
    C C16 0.1542(3) 0.8213(3) 0.0175(3) 0.0222(5) Uani d . 1 1 . .
loop_
    _atom_site_aniso_label
    _atom_site_aniso_U_11
    _atom_site_aniso_U_22
    _atom_site_aniso_U_33
    _atom_site_aniso_U_12
    _atom_site_aniso_U_13
    _atom_site_aniso_U_23
    O1 0.0155(8) 0.0324(9) 0.0186(8) 0.0140(7) 0.0122(7) 0.0092(7)
    O2 0.0233(9) 0.0281(9) 0.0162(8) 0.0155(7) 0.0150(7) 0.0089(7)
    O3 0.0172(8) 0.0267(9) 0.0195(8) 0.0122(7) 0.0138(7) 0.0133(7)
    O4 0.0156(8) 0.0248(8) 0.0150(8) 0.0103(7) 0.0104(7) 0.0122(7)
    O5 0.0293(10) 0.0366(10) 0.0315(10) 0.0243(8) 0.0261(8) 0.0242(8)
    O6 0.0232(9) 0.0355(10) 0.0279(9) 0.0227(8) 0.0213(8) 0.0218(8)
    O7 0.0232(9) 0.0193(8) 0.0222(9) 0.0103(7) 0.0146(7) 0.0108(7)
    O8 0.0294(9) 0.0236(9) 0.0135(8) 0.0100(8) 0.0128(7) 0.0083(7)
    O9 0.0678(16) 0.0473(13) 0.0561(14) 0.0395(12) 0.0537(13) 0.0393(11)
    O10 0.0327(10) 0.0353(10) 0.0244(9) 0.0202(9) 0.0230(8) 0.0163(8)
    O1W 0.0305(10) 0.0285(10) 0.0195(9) 0.0134(8) 0.0150(8) 0.0113(8)
    N1 0.0184(10) 0.0241(10) 0.0143(9) 0.0065(8) 0.0121(8) 0.0060(8)
    C1 0.0124(10) 0.0155(10) 0.0121(10) 0.0061(8) 0.0083(8) 0.0034(8)
    C2 0.0130(10) 0.0158(10) 0.0115(10) 0.0078(8) 0.0074(8) 0.0050(8)
    C3 0.0129(10) 0.0156(10) 0.0133(10) 0.0081(8) 0.0081(8) 0.0065(8)
    C4 0.0127(10) 0.0146(10) 0.0133(10) 0.0076(8) 0.0088(8) 0.0046(8)
    C5 0.0136(10) 0.0155(10) 0.0102(9) 0.0067(8) 0.0070(8) 0.0045(8)
    C6 0.0145(10) 0.0183(10) 0.0142(10) 0.0106(9) 0.0094(9) 0.0073(8)
    C7 0.0178(11) 0.0191(11) 0.0156(10) 0.0123(9) 0.0129(9) 0.0111(9)
    C8 0.0158(10) 0.0150(10) 0.0130(10) 0.0079(8) 0.0101(9) 0.0044(8)
    C9 0.0127(10) 0.0190(11) 0.0133(10) 0.0088(9) 0.0098(8) 0.0066(8)
    C10 0.0118(10) 0.0198(11) 0.0148(10) 0.0107(9) 0.0088(8) 0.0089(9)
    C11 0.0172(11) 0.0208(11) 0.0147(10) 0.0075(9) 0.0104(9) 0.0064(9)
    C12 0.0212(12) 0.0207(11) 0.0202(11) 0.0093(10) 0.0118(10) 0.0081(9)
    C13 0.0213(12) 0.0244(12) 0.0220(12) 0.0117(10) 0.0138(10) 0.0057(10)
    C14 0.0217(12) 0.0233(12) 0.0187(11) 0.0103(10) 0.0129(10) 0.0097(9)
    C15 0.0218(12) 0.0255(12) 0.0187(11) 0.0140(10) 0.0135(10) 0.0098(10)
    C16 0.0260(13) 0.0313(13) 0.0200(11) 0.0160(11) 0.0168(10) 0.0135(10)
_geom_special_details
;
All s.u.'s (except the s.u. in the dihedral angle between two l.s. planes) are
estimated using the full covariance matrix. The cell s.u.'s are taken into
account individually in the estimation of s.u.'s in distances, angles and
torsion angles; correlations between s.u.'s in cell parameters are only used
when they are defined by crystal symmetry. An approximate (isotropic)
treatment of cell s.u.'s is used for estimating s.u.'s involving l.s. planes.
;
loop_
    _geom_bond_atom_site_label_1
    _geom_bond_atom_site_label_2
    _geom_bond_site_symmetry_2
    _geom_bond_distance
    _geom_bond_publ_flag
    O1 C7 . 1.260(3) ?
    O2 C7 . 1.271(3) ?
    O3 C8 . 1.234(3) ?
    O4 C8 . 1.327(3) ?
    O4 H4O . 0.845(10) ?
    O5 C9 . 1.232(3) ?
    O6 C9 . 1.303(3) ?
    O6 H6O . 0.847(10) ?
    O7 C10 . 1.219(3) ?
    O8 C10 . 1.333(3) ?
    O8 H8O . 0.846(10) ?
    O9 C16 . 1.221(3) ?
    O10 C16 . 1.323(3) ?
    O10 H10O . 0.845(10) ?
    O1W H1W . 0.849(10) ?
    O1W H2W . 0.847(10) ?
    N1 C13 . 1.347(3) ?
    N1 C14 . 1.347(3) ?
    N1 H1N . 0.885(10) ?
    C1 C6 . 1.401(3) ?
    C1 C2 . 1.418(3) ?
    C1 C7 . 1.528(3) ?
    C2 C3 . 1.400(3) ?
    C2 C8 . 1.497(3) ?
    C3 C4 . 1.401(3) ?
    C3 H3 . 0.9500 ?
    C4 C5 . 1.415(3) ?
    C4 C9 . 1.509(3) ?
    C5 C6 . 1.404(3) ?
    C5 C10 . 1.521(3) ?
    C6 H6 . 0.9500 ?
    C11 C15 . 1.397(3) ?
    C11 C12 . 1.398(3) ?
    C11 C16 . 1.519(3) ?
    C12 C13 . 1.386(3) ?
    C12 H12 . 0.9500 ?
    C13 H13 . 0.9500 ?
    C14 C15 . 1.389(3) ?
    C14 H14 . 0.9500 ?
    C15 H15 . 0.9500 ?
loop_
    _geom_angle_atom_site_label_1
    _geom_angle_atom_site_label_2
    _geom_angle_atom_site_label_3
    _geom_angle_site_symmetry_1
    _geom_angle_site_symmetry_3
    _geom_angle
    _geom_angle_publ_flag
    C8 O4 H4O . . 110(2) ?
    C9 O6 H6O . . 111(3) ?
    C10 O8 H8O . . 110(3) ?
    C16 O10 H10O . . 106(2) ?
    H1W O1W H2W . . 109.7(16) ?
    C13 N1 C14 . . 123.1(2) ?
    C13 N1 H1N . . 116(2) ?
    C14 N1 H1N . . 121(2) ?
    C6 C1 C2 . . 119.26(19) ?
    C6 C1 C7 . . 117.27(19) ?
    C2 C1 C7 . . 123.42(19) ?
    C3 C2 C1 . . 119.65(19) ?
    C3 C2 C8 . . 120.08(19) ?
    C1 C2 C8 . . 120.27(19) ?
    C2 C3 C4 . . 121.0(2) ?
    C2 C3 H3 . . 119.5 ?
    C4 C3 H3 . . 119.5 ?
    C3 C4 C5 . . 119.42(19) ?
    C3 C4 C9 . . 120.37(19) ?
    C5 C4 C9 . . 120.19(19) ?
    C6 C5 C4 . . 119.57(19) ?
    C6 C5 C10 . . 116.79(19) ?
    C4 C5 C10 . . 123.60(19) ?
    C5 C6 C1 . . 121.1(2) ?
    C5 C6 H6 . . 119.5 ?
    C1 C6 H6 . . 119.5 ?
    O1 C7 O2 . . 126.2(2) ?
    O1 C7 C1 . . 116.06(19) ?
    O2 C7 C1 . . 117.70(19) ?
    O3 C8 O4 . . 124.0(2) ?
    O3 C8 C2 . . 122.2(2) ?
    O4 C8 C2 . . 113.81(18) ?
    O5 C9 O6 . . 124.6(2) ?
    O5 C9 C4 . . 120.44(19) ?
    O6 C9 C4 . . 114.93(18) ?
    O7 C10 O8 . . 125.1(2) ?
    O7 C10 C5 . . 121.98(19) ?
    O8 C10 C5 . . 112.69(18) ?
    C15 C11 C12 . . 120.4(2) ?
    C15 C11 C16 . . 121.5(2) ?
    C12 C11 C16 . . 118.1(2) ?
    C13 C12 C11 . . 118.8(2) ?
    C13 C12 H12 . . 120.6 ?
    C11 C12 H12 . . 120.6 ?
    N1 C13 C12 . . 119.5(2) ?
    N1 C13 H13 . . 120.2 ?
    C12 C13 H13 . . 120.2 ?
    N1 C14 C15 . . 119.7(2) ?
    N1 C14 H14 . . 120.2 ?
    C15 C14 H14 . . 120.2 ?
    C14 C15 C11 . . 118.5(2) ?
    C14 C15 H15 . . 120.7 ?
    C11 C15 H15 . . 120.7 ?
    O9 C16 O10 . . 125.4(2) ?
    O9 C16 C11 . . 121.5(2) ?
    O10 C16 C11 . . 113.1(2) ?
loop_
    _geom_torsion_atom_site_label_1
    _geom_torsion_atom_site_label_2
    _geom_torsion_atom_site_label_3
    _geom_torsion_atom_site_label_4
    _geom_torsion_site_symmetry_1
    _geom_torsion_site_symmetry_2
    _geom_torsion_site_symmetry_3
    _geom_torsion_site_symmetry_4
    _geom_torsion
    _geom_torsion_publ_flag
    C6 C1 C2 C3 . . . . 0.1(3) ?
    C7 C1 C2 C3 . . . . -177.2(2) ?
    C6 C1 C2 C8 . . . . -179.41(19) ?
    C7 C1 C2 C8 . . . . 3.3(3) ?
    C1 C2 C3 C4 . . . . -0.6(3) ?
    C8 C2 C3 C4 . . . . 178.9(2) ?
    C2 C3 C4 C5 . . . . 0.3(3) ?
    C2 C3 C4 C9 . . . . 178.74(19) ?
    C3 C4 C5 C6 . . . . 0.4(3) ?
    C9 C4 C5 C6 . . . . -178.04(19) ?
    C3 C4 C5 C10 . . . . 178.15(19) ?
    C9 C4 C5 C10 . . . . -0.3(3) ?
    C4 C5 C6 C1 . . . . -0.9(3) ?
    C10 C5 C6 C1 . . . . -178.77(19) ?
    C2 C1 C6 C5 . . . . 0.6(3) ?
    C7 C1 C6 C5 . . . . 178.1(2) ?
    C6 C1 C7 O1 . . . . 64.6(3) ?
    C2 C1 C7 O1 . . . . -118.1(2) ?
    C6 C1 C7 O2 . . . . -112.4(2) ?
    C2 C1 C7 O2 . . . . 64.9(3) ?
    C3 C2 C8 O3 . . . . -157.6(2) ?
    C1 C2 C8 O3 . . . . 21.9(3) ?
    C3 C2 C8 O4 . . . . 23.1(3) ?
    C1 C2 C8 O4 . . . . -157.40(19) ?
    C3 C4 C9 O5 . . . . -174.1(2) ?
    C5 C4 C9 O5 . . . . 4.3(3) ?
    C3 C4 C9 O6 . . . . 4.6(3) ?
    C5 C4 C9 O6 . . . . -177.0(2) ?
    C6 C5 C10 O7 . . . . 77.3(3) ?
    C4 C5 C10 O7 . . . . -100.5(3) ?
    C6 C5 C10 O8 . . . . -97.4(2) ?
    C4 C5 C10 O8 . . . . 84.8(3) ?
    C15 C11 C12 C13 . . . . 0.8(4) ?
    C16 C11 C12 C13 . . . . -178.9(2) ?
    C14 N1 C13 C12 . . . . -0.7(4) ?
    C11 C12 C13 N1 . . . . 0.1(4) ?
    C13 N1 C14 C15 . . . . 0.3(4) ?
    N1 C14 C15 C11 . . . . 0.6(4) ?
    C12 C11 C15 C14 . . . . -1.2(4) ?
    C16 C11 C15 C14 . . . . 178.6(2) ?
    C15 C11 C16 O9 . . . . -171.1(3) ?
    C12 C11 C16 O9 . . . . 8.7(4) ?
    C15 C11 C16 O10 . . . . 9.1(3) ?
    C12 C11 C16 O10 . . . . -171.2(2) ?
loop_
    _geom_hbond_atom_site_label_D
    _geom_hbond_atom_site_label_H
    _geom_hbond_atom_site_label_A
    _geom_hbond_site_symmetry_A
    _geom_hbond_distance_DH
    _geom_hbond_distance_HA
    _geom_hbond_distance_DA
    _geom_hbond_angle_DHA
    O4 H4O O3 2_667 0.84(3) 1.82(3) 2.654(3) 176(3)
    O6 H6O O1 1_655 0.85(5) 1.69(5) 2.534(3) 174(5)
    O8 H8O O1W . 0.85(5) 1.79(5) 2.634(3) 171(6)
    O10 H10O O2 1_554 0.85(4) 1.78(4) 2.625(3) 172(4)
    N1 H1N O5 1_455 0.89(4) 1.86(4) 2.711(3) 160(4)
    O1W H1W O2 2_676 0.848(19) 2.16(2) 2.957(3) 156(3)
    O1W H2W O2 1_554 0.846(10) 2.050(19) 2.853(3) 158(4)
    C6 H6 O7 2_676 0.95 2.40 3.267(3) 151
    C12 H12 O9 2_575 0.95 2.35 3.179(4) 146
    C14 H14 O6 2_666 0.95 2.40 3.300(4) 159
