# Supplementary material for: 4-Carb­oxy­pyridin-1-ium 2,4,5-tri­carb­oxy­benzoate monohydrate
Source: Acta Crystallogr Sect E Struct Rep Online. 2013 Jun 19;69(Pt 7):o1122–3. doi: 10.1107/S1600536813016437 (PMC3770392; doi:10.1107/S1600536813016437)
Supplement: Supplementary file 2 [file e-69-o1122-Isup2.hkl]

#
# h,k,l, Fc-squared, Fo-squared, sigma(Fo-squared) and status flag
#
data_I
_shelx_title '  2'
_shelx_refln_list_code          4
_shelx_F_calc_maximum       83.43
_exptl_crystal_F_000       408.00
_reflns_d_resolution_high  0.7966
 
loop_
 _symmetry_equiv_pos_as_xyz
 'x, y, z'
 '-x, -y, -z'
 
_cell_length_a     9.7240
_cell_length_b    10.0070
_cell_length_c    10.7550
_cell_angle_alpha  99.560
_cell_angle_beta  114.667
_cell_angle_gamma 110.283
 
_shelx_F_squared_multiplier     1.000
 
loop_
 _refln_index_h
 _refln_index_k
 _refln_index_l
 _refln_F_squared_calc
 _refln_F_squared_meas
 _refln_F_squared_sigma
 _refln_observed_status
   1   0   0      164.07      180.98      1.82 o
   2   0   0     1657.78     1614.36     13.39 o
   3   0   0       77.25       67.83      1.06 o
   4   0   0     1560.49     1510.19      7.30 o
   6   0   0      549.20      525.08      2.53 o
   7   0   0       25.75       16.81      2.09 o
   8   0   0       37.38       41.02      2.95 o
   9   0   0        1.37        1.39      1.69 o
 -10   1   0       40.87       44.31      1.84 o
  -9   1   0        3.24        3.01      2.16 o
  -8   1   0      111.57      114.52      2.49 o
  -7   1   0       37.12       43.33      2.53 o
  -6   1   0        1.50        8.35      3.11 o
  -5   1   0      437.95      435.44      4.02 o
  -4   1   0      103.96      121.43      4.61 o
  -3   1   0      787.70      695.91      8.38 o
  -2   1   0     2221.72     2228.59      1.10 o
  -1   1   0      167.66      136.88      0.20 o
   0   1   0      311.63      300.89      0.28 o
   1   1   0      410.38      406.26      4.57 o
   2   1   0      862.75      892.41      1.10 o
   3   1   0       40.87       23.70      0.86 o
   4   1   0       30.44       23.38      2.00 o
   5   1   0        9.99       18.55      1.55 o
   6   1   0        5.23        6.60      1.64 o
   7   1   0       28.57       29.53      1.56 o
   8   1   0        2.54        8.24      1.66 o
   9   1   0        3.69       10.15      1.64 o
 -10   2   0        4.30        9.20      2.48 o
  -9   2   0       15.54       12.27      2.37 o
  -8   2   0      542.39      532.79      3.00 o
  -7   2   0      697.07      677.14     11.80 o
  -6   2   0      113.93      109.36      1.76 o
  -5   2   0       29.03       35.02      3.26 o
  -4   2   0      411.68      390.78      2.79 o
  -2   2   0      787.73      769.77      9.12 o
  -1   2   0      691.62      720.16      0.75 o
   1   2   0       89.67       77.75      0.65 o
   2   2   0      558.74      614.86      1.07 o
   3   2   0      276.92      262.09      1.07 o
   4   2   0       70.63       77.21      1.24 o
   5   2   0        0.58        7.92      1.40 o
   6   2   0      137.30      135.74      1.52 o
   7   2   0       16.29       19.67      1.58 o
   8   2   0       87.27       92.85      1.61 o
 -10   3   0       43.49       34.90      2.55 o
  -9   3   0        8.19       19.97      2.86 o
  -8   3   0     2928.37     2872.45      9.50 o
  -7   3   0      104.56      102.66      8.43 o
  -6   3   0      131.09      116.93      4.70 o
  -5   3   0      757.92      796.74     10.70 o
  -4   3   0     1362.21     1393.64     10.03 o
  -3   3   0      348.76      358.93      2.02 o
  -2   3   0     4775.23     4861.75      1.61 o
   0   3   0      381.56      402.04      0.62 o
   1   3   0       39.13       42.10      0.71 o
   2   3   0      157.09      146.64      0.90 o
   3   3   0      163.07      165.46      1.16 o
   4   3   0        0.86        2.06      1.19 o
   5   3   0      450.68      461.05      1.76 o
   6   3   0       62.12       73.97      1.53 o
   7   3   0        2.68        6.45      1.45 o
   8   3   0        0.03        4.23      1.45 o
 -10   4   0        0.06       11.29      2.63 o
  -9   4   0        7.19        9.42      1.63 o
  -8   4   0       11.85        7.72      1.67 o
  -7   4   0        0.01        6.57      1.85 o
  -6   4   0      134.14      118.07      6.25 o
  -5   4   0       87.13       82.04      0.78 o
  -4   4   0      638.87      650.00      0.86 o
  -3   4   0      104.87      114.64      4.71 o
  -2   4   0     1133.72     1164.17      1.04 o
  -1   4   0     1114.21     1199.56      1.32 o
   0   4   0      138.89      139.69      0.91 o
   1   4   0      262.78      285.59      0.97 o
   2   4   0       19.18       18.84      0.95 o
   3   4   0       15.81       14.58      1.13 o
   4   4   0        1.71        8.30      1.26 o
   6   4   0       16.38       21.87      1.46 o
   7   4   0       20.86       16.00      1.35 o
 -11   5   0       22.67       25.24      3.11 o
 -10   5   0        1.10        0.98      1.56 o
  -9   5   0      394.62      401.52     12.30 o
  -8   5   0      168.78      174.25      6.86 o
  -7   5   0        0.11       12.15      8.16 o
  -6   5   0       60.22       52.89      1.08 o
  -5   5   0     1189.73     1174.09      7.82 o
  -4   5   0       34.06       32.91      4.14 o
  -3   5   0        2.68        2.52      0.70 o
  -1   5   0       68.65       71.83      1.04 o
   0   5   0        3.98        3.95      1.02 o
   1   5   0       54.60       65.00      1.68 o
   2   5   0       92.58       83.85      1.26 o
   3   5   0       10.15       12.31      1.22 o
   4   5   0       54.29       55.48      1.26 o
   5   5   0       11.15       13.80      1.40 o
   6   5   0       15.94       24.02      1.41 o
 -11   6   0        2.30        7.29      1.45 o
 -10   6   0       72.86       72.71      1.35 o
  -9   6   0      300.61      289.61      6.18 o
  -8   6   0      107.20       98.42      6.13 o
  -7   6   0       36.56       34.28      1.34 o
  -6   6   0      247.25      253.85      5.75 o
  -5   6   0      144.14      157.36      2.88 o
  -4   6   0      306.59      336.68      3.53 o
  -3   6   0      255.43      299.21      0.93 o
  -2   6   0      119.98      138.92      1.34 o
  -1   6   0       95.68      102.06      1.38 o
   0   6   0        0.25        1.25      1.33 o
   1   6   0       91.24       95.79      1.92 o
   2   6   0        8.81        3.05      1.22 o
   3   6   0       58.37       53.18      1.31 o
   4   6   0       93.96      112.77      1.50 o
   5   6   0       35.57       42.57      1.38 o
   6   6   0        1.94        8.66      1.41 o
 -10   7   0      176.41      176.02      5.38 o
  -9   7   0       37.47       28.89      1.67 o
  -8   7   0       96.88      102.33      3.42 o
  -7   7   0      147.04      140.59      1.05 o
  -6   7   0       53.02       48.89      1.79 o
  -5   7   0       85.79       81.34      6.90 o
  -4   7   0      854.79      855.32      1.43 o
  -3   7   0       43.61       48.47      1.01 o
  -2   7   0       76.65       91.52      1.64 o
  -1   7   0      543.48      513.90      1.85 o
   0   7   0        7.62       16.10      1.55 o
   1   7   0        3.33        8.91      1.53 o
   2   7   0       17.77       21.74      1.61 o
   3   7   0      416.37      412.84      5.34 o
   4   7   0       11.05       14.23      1.14 o
   5   7   0        2.30        7.98      1.23 o
 -10   8   0       19.75       19.62      1.12 o
  -9   8   0      119.69      129.12      4.75 o
  -8   8   0       35.28       34.95      4.42 o
  -7   8   0       89.32       87.32      2.45 o
  -6   8   0        1.53        2.20      2.05 o
  -5   8   0        5.07       11.30      2.98 o
  -4   8   0      420.09      433.06      1.44 o
  -3   8   0      167.28      155.30      1.24 o
  -2   8   0      162.26      188.66      1.87 o
  -1   8   0       25.46       25.30      1.60 o
   0   8   0       26.41       27.03      1.49 o
   1   8   0       18.16       18.26      1.46 o
   2   8   0       57.00       64.06      1.59 o
   3   8   0        0.47        1.26      1.07 o
   4   8   0        1.80        7.62      1.17 o
 -10   9   0        2.41        7.62      1.28 o
  -9   9   0        8.14       13.03      1.58 o
  -8   9   0        0.02        2.28      1.24 o
  -7   9   0        3.78        5.79      1.06 o
  -6   9   0       48.16       56.95      8.64 o
  -5   9   0        4.74       11.07      1.00 o
  -4   9   0        3.74        1.70      1.12 o
  -3   9   0      353.39      363.85      1.50 o
  -2   9   0       80.24       82.52      1.63 o
  -1   9   0       54.34       43.68      1.53 o
   0   9   0       53.91       58.85      1.54 o
   1   9   0       39.20       33.83      1.56 o
   2   9   0       87.46       86.31      1.72 o
   3   9   0       18.07       21.24      1.68 o
  -9  10   0        6.38        2.98      1.62 o
  -8  10   0       36.14       44.98      9.10 o
  -7  10   0        6.52       12.40      4.47 o
  -6  10   0        0.37        2.91      2.98 o
  -5  10   0      356.61      364.57      1.31 o
  -4  10   0      129.23      136.28      1.38 o
  -3  10   0        0.00        7.28      1.29 o
  -2  10   0      431.73      422.17      2.00 o
  -1  10   0       83.20       90.63      1.73 o
   0  10   0       27.03       21.14      1.68 o
   1  10   0       71.05       76.28      1.74 o
  -9  11   0       33.26       38.45      1.70 o
  -8  11   0        1.76       10.66      3.05 o
  -7  11   0        6.36        8.65      1.34 o
  -6  11   0        6.61       10.75      2.46 o
  -5  11   0      107.08      108.49      3.75 o
  -4  11   0        2.59        5.64      1.31 o
  -3  11   0       62.08       61.32      1.41 o
  -2  11   0        1.34        7.39      1.12 o
  -1  11   0       13.11       16.84      1.80 o
  -7  12   0        3.52        5.21      1.15 o
  -6  12   0       28.14       23.05      1.10 o
  -5  12   0        3.36        9.61      1.52 o
  -4  12   0       31.70       37.55      1.15 o
  -3  12   0        0.17        3.66      1.38 o
   2 -12   1        1.12        6.47      2.86 o
   3 -12   1        0.00        5.75      4.02 o
   4 -12   1       17.02       23.52      2.22 o
   5 -12   1      277.39      284.30      5.03 o
   6 -12   1       62.95       63.58      4.59 o
   7 -12   1        5.20        1.49      1.97 o
   0 -11   1       36.31       44.34      1.94 o
   1 -11   1       48.21       52.58      1.81 o
   3 -11   1        2.56        4.77      4.66 o
   4 -11   1       70.75       80.26      4.81 o
   5 -11   1      113.35      104.42      4.14 o
   6 -11   1        3.80       11.26      4.50 o
   7 -11   1       56.81       56.53      6.66 o
   8 -11   1       81.95       78.96      1.85 o
  -2 -10   1      144.93      152.07      1.74 o
  -1 -10   1       48.83       55.85      1.72 o
   0 -10   1       34.02       37.60      1.74 o
   1 -10   1       13.19       19.36      1.73 o
   2 -10   1        4.30       12.04      1.65 o
   3 -10   1       47.24       38.84      1.06 o
   4 -10   1        6.41        9.45      1.46 o
   5 -10   1        0.27        6.36      0.98 o
   6 -10   1       16.94       28.64      0.93 o
   7 -10   1        1.53        5.20      2.55 o
   8 -10   1        9.53       14.39      1.61 o
   9 -10   1       10.63       14.61      1.61 o
  -3  -9   1      111.21      107.03      1.80 o
  -2  -9   1      127.08      118.79      1.83 o
  -1  -9   1        5.44        2.95      1.60 o
   0  -9   1       54.48       54.62      1.56 o
   1  -9   1       31.80       25.10      1.60 o
   2  -9   1       94.34       84.35      1.72 o
   3  -9   1       15.84       10.18      2.24 o
   4  -9   1      621.19      639.77      1.27 o
   5  -9   1      469.94      463.24      6.65 o
   6  -9   1      351.16      367.89     12.32 o
   7  -9   1      110.00      115.48      1.28 o
   8  -9   1       52.26       61.64      8.06 o
   9  -9   1       26.45       35.02      1.34 o
  10  -9   1        4.06        2.97      1.25 o
  -4  -8   1        8.64       16.44      2.06 o
  -3  -8   1       50.02       58.66      2.41 o
  -2  -8   1       22.68       26.12      1.55 o
  -1  -8   1       33.87       31.45      1.52 o
   0  -8   1      432.16      408.09      1.92 o
   1  -8   1        7.63       17.46      1.82 o
   2  -8   1        1.53       13.80      1.83 o
   3  -8   1      279.87      277.94      4.74 o
   4  -8   1      337.43      350.17      1.11 o
   5  -8   1       43.82       56.53      2.10 o
   6  -8   1      355.34      393.40      1.07 o
   7  -8   1       26.16       25.39      2.72 o
   8  -8   1       48.25       47.79      1.45 o
   9  -8   1        2.27        5.74      1.19 o
  10  -8   1      109.34      109.57      1.19 o
  -5  -7   1       16.61       17.81      1.20 o
  -4  -7   1        1.99        9.86      1.26 o
  -3  -7   1       50.08       46.86      1.22 o
  -2  -7   1       32.48       39.26      5.95 o
  -1  -7   1       13.28       19.69      1.74 o
   0  -7   1      342.46      330.28      1.71 o
   1  -7   1      156.94      159.03      1.60 o
   2  -7   1      517.56      527.32      1.80 o
   3  -7   1       51.59       56.72      3.22 o
   4  -7   1       62.60       62.39      1.70 o
   5  -7   1     1496.52     1529.70      8.40 o
   6  -7   1       58.04       65.05      2.40 o
   7  -7   1        0.01        1.04      0.86 o
   8  -7   1       45.49       44.34      0.86 o
   9  -7   1       39.20       44.78      2.26 o
  10  -7   1       38.36       50.06      0.99 o
  -6  -6   1       60.15       65.94      1.44 o
  -5  -6   1       93.92       94.62      1.41 o
  -4  -6   1      122.24      122.23      1.32 o
  -3  -6   1       79.69       72.04      1.07 o
  -2  -6   1      300.18      292.09      2.17 o
  -1  -6   1      160.27      168.72      1.61 o
   0  -6   1        2.06       -0.04      1.26 o
   1  -6   1        9.90       11.47      1.20 o
   3  -6   1      657.55      682.38      4.84 o
   4  -6   1      256.52      256.34      4.00 o
   5  -6   1        1.79        9.09      3.74 o
   6  -6   1       58.40       62.32      2.39 o
   7  -6   1        2.47        7.53      2.60 o
   8  -6   1      634.02      639.25      1.39 o
   9  -6   1       64.62       62.74      0.85 o
  10  -6   1      139.11      135.42      2.97 o
  -7  -5   1       11.70        9.30      1.39 o
  -6  -5   1        2.25        4.00      1.38 o
  -5  -5   1        0.57       -0.98      1.25 o
  -4  -5   1      208.94      196.79      1.30 o
  -3  -5   1      204.97      195.99      1.24 o
  -2  -5   1        3.82        4.31      0.82 o
  -1  -5   1      210.66      228.41      3.57 o
   0  -5   1      113.89      102.93      1.07 o
   1  -5   1      559.44      556.49      1.34 o
   3  -5   1       39.60       35.25      1.87 o
   4  -5   1      691.29      728.57      1.26 o
   5  -5   1        1.45       21.75      3.77 o
   6  -5   1        9.00       12.49      0.90 o
   7  -5   1        1.34        4.79      1.63 o
   8  -5   1      134.11      138.86      4.38 o
   9  -5   1        0.76        6.17      2.80 o
  10  -5   1       16.95       22.95      2.86 o
  -8  -4   1       42.44       42.69      1.46 o
  -7  -4   1        0.52        5.07      1.41 o
  -6  -4   1       18.38       15.12      1.31 o
  -5  -4   1       81.24       82.56      1.23 o
  -4  -4   1        0.97        5.12      1.10 o
  -3  -4   1     1007.61     1046.72      1.49 o
  -2  -4   1       15.83        6.68      0.76 o
  -1  -4   1      404.02      376.91      0.84 o
   0  -4   1      583.28      620.74      1.16 o
   1  -4   1     1042.09     1116.39      1.40 o
   2  -4   1     1290.68     1300.78      1.82 o
   3  -4   1      358.80      431.36     17.59 o
   4  -4   1       27.96       19.34      1.63 o
   5  -4   1      427.75      426.21      8.67 o
   6  -4   1      183.18      187.89      2.58 o
   7  -4   1       14.52       22.08      2.56 o
   8  -4   1      202.41      187.20      1.42 o
   9  -4   1        8.18       19.12      2.75 o
  10  -4   1        3.00       11.84      2.60 o
  -8  -3   1       46.38       47.11      1.52 o
  -7  -3   1       68.95       63.17      1.48 o
  -6  -3   1        0.41        8.83      1.35 o
  -5  -3   1      123.73      140.65      1.46 o
  -4  -3   1      713.12      737.04      1.49 o
  -3  -3   1      105.62      115.18      0.89 o
  -2  -3   1       92.49       86.01      0.72 o
  -1  -3   1       38.97       24.55      0.54 o
   0  -3   1     1608.12     1639.31      1.33 o
   1  -3   1       38.93       40.70      0.81 o
   3  -3   1     3553.61     3646.66      1.37 o
   4  -3   1        2.83        6.78      1.04 o
   5  -3   1      263.60      261.99      3.18 o
   6  -3   1      360.06      367.53      6.65 o
   7  -3   1       30.47       43.68      3.12 o
   8  -3   1      208.19      212.54      3.14 o
   9  -3   1       13.44       13.74      2.51 o
  10  -3   1       70.97       68.19      2.63 o
  -9  -2   1       83.23       93.20      1.62 o
  -8  -2   1       44.35       48.54      1.55 o
  -7  -2   1      449.42      433.96      1.74 o
  -6  -2   1       35.33       43.33      1.56 o
  -5  -2   1        0.97        2.44      1.43 o
  -4  -2   1      262.85      285.46      1.19 o
  -3  -2   1      106.63       86.27      0.78 o
  -2  -2   1        0.28       10.05      0.59 o
  -1  -2   1      152.71      143.77      2.00 o
   0  -2   1      432.04      413.89      0.79 o
   2  -2   1      514.13      461.22     11.63 o
   3  -2   1      436.64      485.86      0.76 o
   4  -2   1        5.49       11.63      2.51 o
   5  -2   1       80.41       92.16      1.88 o
   6  -2   1       48.34       46.03      2.80 o
   7  -2   1      258.27      252.31      2.82 o
   8  -2   1       97.70       94.59      2.56 o
   9  -2   1      480.03      472.18      2.81 o
  10  -2   1       25.94       37.75      2.48 o
  -9  -1   1       37.90       35.74      1.51 o
  -8  -1   1        0.92        8.04      1.70 o
  -7  -1   1        2.03        3.57      1.50 o
  -6  -1   1      111.75      125.72      1.25 o
  -5  -1   1      346.85      390.18     14.62 o
  -4  -1   1      873.17      871.10      5.01 o
  -3  -1   1      928.26      883.54      7.06 o
  -2  -1   1       12.11       12.83      1.17 o
  -1  -1   1      532.39      555.62     13.48 o
   0  -1   1      214.38      190.65      8.92 o
   2  -1   1     6961.27     7143.37      2.91 o
   3  -1   1      854.48      918.10      1.82 o
   4  -1   1        2.25        3.50      1.88 o
   5  -1   1      142.35      136.12      2.31 o
   6  -1   1        4.18        5.02      2.55 o
   7  -1   1      381.27      362.42      2.57 o
   8  -1   1      632.17      614.05      2.81 o
   9  -1   1       27.92       32.73      1.88 o
 -10   0   1        2.08        7.42      1.82 o
  -9   0   1       24.01       29.88      5.82 o
  -8   0   1        8.59       16.26      2.16 o
  -7   0   1      281.49      296.91      4.92 o
  -6   0   1       88.22       94.97     13.31 o
  -5   0   1      772.06      721.94      4.37 o
  -4   0   1      375.39      392.57      5.70 o
  -3   0   1       40.27       32.12      0.44 o
  -1   0   1        8.81       16.57      0.26 o
   1   0   1      214.39      222.05      3.35 o
   3   0   1       36.85       37.89      1.29 o
   4   0   1      667.56      698.42      1.91 o
   5   0   1       49.23       45.54      2.06 o
   6   0   1      102.93      106.97      1.41 o
   7   0   1      241.72      234.42      1.96 o
   8   0   1      212.09      217.67      1.86 o
   9   0   1       88.12       94.41      1.81 o
 -10   1   1        4.44       10.11      2.17 o
  -9   1   1       12.68       24.46      2.50 o
  -8   1   1      191.18      171.97      1.75 o
  -7   1   1        5.94       15.44      6.37 o
  -6   1   1      154.52      151.40      6.44 o
  -5   1   1      771.67      735.81      6.13 o
  -4   1   1       18.39       21.30      0.72 o
  -3   1   1     3380.42     3417.54      2.06 o
  -2   1   1      594.65      598.09      1.79 o
  -1   1   1      255.11      219.97     16.78 o
   0   1   1      198.39      221.68      8.04 o
   2   1   1     4513.79     4623.50      2.31 o
   3   1   1       49.09       48.62      1.01 o
   4   1   1      505.90      477.92      1.53 o
   5   1   1       47.61       42.70      1.52 o
   6   1   1       17.26       15.40      1.80 o
   7   1   1       11.62       15.62      1.72 o
   8   1   1       94.10       90.20      1.60 o
 -10   2   1       12.74       17.42      2.44 o
  -9   2   1       17.90       16.63      1.81 o
  -8   2   1      114.07       88.53      2.13 o
  -7   2   1      786.64      800.92      2.12 o
  -6   2   1       63.35       68.89      1.94 o
  -5   2   1     1628.15     1628.39      2.03 o
  -4   2   1      429.40      412.14      9.69 o
  -3   2   1       90.17      113.34      0.90 o
  -2   2   1      331.32      308.95      0.79 o
  -1   2   1     3660.25     3661.39      3.10 o
   1   2   1       61.94       58.98      0.70 o
   2   2   1     2014.89     2255.68      1.86 o
   3   2   1       29.50       29.61      1.19 o
   4   2   1        6.62        9.33      1.47 o
   5   2   1      105.69      118.96      1.69 o
   6   2   1       58.24       55.12      1.59 o
   7   2   1       21.38       19.19      1.53 o
   8   2   1       11.12       18.51      1.59 o
 -11   3   1        1.06        7.83      2.68 o
 -10   3   1       15.54       19.09      1.65 o
  -9   3   1        3.89        4.83      3.48 o
  -8   3   1        0.85       -3.21      2.14 o
  -7   3   1        0.00        1.24      3.37 o
  -6   3   1        1.06        3.41      1.73 o
  -5   3   1      203.45      222.55      1.66 o
  -4   3   1      344.42      398.70      3.30 o
  -3   3   1     1847.27     1791.25      1.34 o
  -2   3   1      850.14      860.18      0.97 o
  -1   3   1     2892.96     2862.70      1.48 o
   2   3   1        2.40        9.08      1.06 o
   3   3   1      475.62      451.51      1.51 o
   4   3   1        9.92       12.00      1.39 o
   5   3   1      307.95      287.81      1.65 o
   6   3   1      268.54      253.53      1.68 o
   7   3   1        5.77        8.32      1.42 o
 -11   4   1        6.59       15.82      1.95 o
 -10   4   1        0.00        7.17      1.66 o
  -9   4   1       31.89       31.90      2.06 o
  -8   4   1     1553.53     1525.91     22.47 o
  -7   4   1     4731.05     4794.81      3.78 o
  -6   4   1        0.50        7.45      2.95 o
  -5   4   1       46.22       50.41      2.12 o
  -4   4   1      768.75      795.43      1.20 o
  -3   4   1       82.93       87.86      0.76 o
  -2   4   1       80.84       78.28      0.77 o
  -1   4   1      404.40      359.96      0.90 o
   0   4   1      341.15      395.52      4.33 o
   1   4   1      471.31      499.26      1.28 o
   2   4   1       38.53       41.38      1.20 o
   3   4   1        2.27        2.38      1.30 o
   4   4   1        6.84        9.96      1.42 o
   5   4   1      195.93      193.59      1.59 o
   6   4   1      146.54      133.98      1.52 o
   7   4   1       30.95       38.03      1.50 o
 -11   5   1      120.01      118.71      3.59 o
 -10   5   1      271.01      265.57      2.03 o
  -9   5   1       40.06       40.24      2.26 o
  -8   5   1      647.38      634.10      9.08 o
  -7   5   1       27.09       26.86      2.04 o
  -6   5   1       82.60       77.61      1.09 o
  -5   5   1       23.50       30.63      1.07 o
  -4   5   1      486.20      453.36      1.07 o
  -3   5   1       25.54       36.92      0.89 o
  -2   5   1      358.78      389.99      8.81 o
  -1   5   1       72.18       79.64      0.98 o
   0   5   1      109.55      108.20      3.67 o
   1   5   1       44.01       48.01      1.17 o
   2   5   1      142.36      133.68      1.44 o
   3   5   1      140.34      144.20      1.41 o
   4   5   1        7.99        7.80      1.45 o
   5   5   1      279.30      285.68      1.70 o
   6   5   1       85.20       84.43      1.61 o
 -11   6   1       41.44       46.68      1.87 o
 -10   6   1        0.37        4.89      0.69 o
  -9   6   1        7.05       13.22      3.44 o
  -8   6   1        1.07       -2.61      1.74 o
  -7   6   1      667.68      688.35      2.77 o
  -6   6   1      148.82      127.35      1.07 o
  -5   6   1      280.91      292.90      1.35 o
  -4   6   1        5.30        4.20      1.00 o
  -3   6   1      304.63      317.87      1.14 o
  -2   6   1      184.05      196.04      1.27 o
  -1   6   1       37.16       38.00      1.25 o
   0   6   1      241.25      221.37      1.47 o
   1   6   1        1.01        3.63      1.01 o
   2   6   1       94.68       82.55      1.18 o
   3   6   1       18.16       20.29      1.47 o
   4   6   1        9.40       16.09      1.45 o
   5   6   1       61.73       58.60      1.49 o
 -11   7   1       36.88       51.16      1.82 o
 -10   7   1       10.81       13.01      3.72 o
  -9   7   1      352.09      346.58      1.15 o
  -8   7   1        0.48        1.78      0.95 o
  -7   7   1       45.21       45.09      1.59 o
  -6   7   1       46.51       47.49      1.81 o
  -5   7   1      337.79      336.88      1.39 o
  -4   7   1      112.98      114.84      1.17 o
  -3   7   1      957.32      944.91      1.72 o
  -2   7   1       91.41       98.51      1.53 o
  -1   7   1       17.32       24.67      1.43 o
   0   7   1       29.73       22.48      1.47 o
   1   7   1      281.00      276.32      1.15 o
   2   7   1       48.55       45.85      1.84 o
   3   7   1        0.35        7.78      1.38 o
   4   7   1       15.48       10.90      1.19 o
 -11   8   1       87.71       89.28      1.74 o
 -10   8   1       53.83       56.64      4.89 o
  -9   8   1       48.36       50.48      2.68 o
  -8   8   1        1.67        1.63      4.47 o
  -7   8   1      236.30      235.43      6.42 o
  -6   8   1       60.86       66.76      6.00 o
  -5   8   1      238.26      247.53      1.40 o
  -4   8   1      113.88      117.99      1.39 o
  -3   8   1      145.14      154.46      1.43 o
  -2   8   1        0.66        2.80      1.51 o
  -1   8   1      113.89      119.00      1.56 o
   0   8   1      138.79      134.55      1.51 o
   1   8   1        8.26       11.29      1.39 o
   2   8   1       27.36       31.85      2.96 o
   3   8   1        1.47        4.95      1.04 o
 -10   9   1        4.81        8.50      1.76 o
  -9   9   1        0.01        6.33      3.66 o
  -8   9   1       53.08       54.75      2.59 o
  -7   9   1       12.47       10.02      2.56 o
  -6   9   1        5.71        7.37      1.05 o
  -5   9   1       18.31       17.60      1.32 o
  -4   9   1      128.68      113.80      1.38 o
  -3   9   1      393.88      415.01      1.67 o
  -2   9   1      436.43      417.23      1.88 o
  -1   9   1        0.16        5.07      1.41 o
   0   9   1       27.86       32.54      1.43 o
   1   9   1       31.10       32.03      1.59 o
   2   9   1        4.60        7.47      1.63 o
 -10  10   1       57.42       53.54      1.13 o
  -9  10   1       35.60       43.96      5.05 o
  -8  10   1       58.18       62.83      1.20 o
  -7  10   1       14.81       20.79      2.72 o
  -6  10   1        2.17        7.82      3.40 o
  -5  10   1        3.90        8.73      1.38 o
  -4  10   1      363.72      385.15      1.73 o
  -3  10   1       29.63       35.93      1.40 o
  -2  10   1      102.59      105.35      3.72 o
  -1  10   1       75.13       71.30      1.66 o
   0  10   1      175.46      165.19      1.82 o
  -9  11   1        3.24       14.12      2.91 o
  -8  11   1       56.85       70.61      5.97 o
  -7  11   1       16.30       17.97      2.22 o
  -6  11   1        5.62       10.57      7.51 o
  -5  11   1      124.54      131.62      1.62 o
  -4  11   1      107.21      107.53      1.47 o
  -3  11   1       21.25       26.47      1.51 o
  -2  11   1        2.17        5.85      1.89 o
  -1  11   1       97.97       98.35      1.82 o
  -7  12   1        8.19       13.45      2.78 o
  -6  12   1       11.43       18.90      1.23 o
  -5  12   1       24.64       31.39      1.52 o
  -4  12   1        6.60       12.68      1.54 o
   2 -12   2        5.78       10.18      7.51 o
   3 -12   2       15.80       18.32      5.63 o
   4 -12   2      116.92      115.49      1.77 o
   5 -12   2        4.91        7.09      2.76 o
   6 -12   2       24.74       25.40      1.83 o
   7 -12   2       41.77       42.54      2.23 o
  -1 -11   2        5.59        7.14      1.76 o
   0 -11   2      266.68      257.55      5.41 o
   1 -11   2      313.70      317.50      4.38 o
   2 -11   2       84.07       87.40      1.95 o
   3 -11   2       16.33       17.51      3.64 o
   4 -11   2        0.25        4.30      1.27 o
   5 -11   2       43.72       42.50      1.90 o
   6 -11   2       54.53       43.42      0.88 o
   7 -11   2       13.23       13.40      1.96 o
   8 -11   2       17.15       15.84      1.63 o
  -2 -10   2        3.55        9.89      1.73 o
  -1 -10   2       70.34       65.97      1.77 o
   0 -10   2       14.51       18.37      1.72 o
   1 -10   2      306.21      317.96      3.03 o
   2 -10   2        3.06        7.25      1.90 o
   3 -10   2        4.62        5.29      4.54 o
   4 -10   2       48.10       46.67      2.75 o
   5 -10   2      932.95      990.42     13.89 o
   6 -10   2      163.26      166.43      5.51 o
   7 -10   2       52.50       45.80      1.72 o
   8 -10   2       49.94       51.67      1.64 o
   9 -10   2      122.66      113.95      1.69 o
  -3  -9   2       28.44       28.20      1.76 o
  -2  -9   2       33.26       40.97      1.70 o
  -1  -9   2        9.86        9.72      1.70 o
   0  -9   2        3.57        7.04      1.70 o
   1  -9   2      176.72      175.08      1.76 o
   2  -9   2       29.05       35.96      2.00 o
   3  -9   2       47.21       46.31      5.19 o
   4  -9   2       16.50       27.73     13.63 o
   5  -9   2      112.51      114.02      3.31 o
   6  -9   2       37.92       28.19      2.54 o
   7  -9   2       25.24       18.84      1.55 o
   8  -9   2      227.46      206.99      1.70 o
   9  -9   2        7.30        5.31      1.39 o
  -5  -8   2        3.38        6.08      1.11 o
  -4  -8   2       23.18       26.43      1.45 o
  -3  -8   2       44.01       51.72      1.75 o
  -2  -8   2      224.55      228.83      1.87 o
  -1  -8   2       20.59       24.04      1.46 o
   0  -8   2        0.56        4.71      1.60 o
   1  -8   2        8.91       16.79      1.77 o
   2  -8   2      149.61      143.15      2.23 o
   3  -8   2        0.13        3.68      1.23 o
   4  -8   2        0.32       10.96      2.19 o
   5  -8   2       72.56       84.48      2.99 o
   6  -8   2      661.53      637.44     18.62 o
   7  -8   2      116.61      114.64      1.13 o
   8  -8   2       95.12       84.36      1.43 o
   9  -8   2      103.37       94.43      1.32 o
  10  -8   2        7.41        9.56      3.54 o
  -6  -7   2        7.19        8.44      1.50 o
  -5  -7   2       39.55       38.78      1.05 o
  -4  -7   2       72.17       69.88      1.21 o
  -3  -7   2      424.86      430.42      9.60 o
  -2  -7   2      229.20      237.97      1.75 o
  -1  -7   2      335.29      350.43      1.94 o
   0  -7   2      110.54       99.52      1.63 o
   1  -7   2      385.68      397.45      1.47 o
   2  -7   2       11.83        7.23      1.83 o
   3  -7   2      538.85      485.91      3.23 o
   4  -7   2      406.38      415.21      3.26 o
   5  -7   2      165.51      169.42      2.06 o
   6  -7   2       27.89       23.70      2.25 o
   7  -7   2      251.05      266.72      1.03 o
   8  -7   2       17.03       16.01      1.16 o
   9  -7   2        3.06        0.11      1.06 o
  10  -7   2       24.62       26.11      0.99 o
  -6  -6   2        4.03        1.35      1.24 o
  -5  -6   2       32.28       36.59      1.17 o
  -4  -6   2        8.82       14.34      1.17 o
  -3  -6   2       52.04       54.15      1.06 o
  -2  -6   2       11.13       10.42      0.90 o
  -1  -6   2       49.20       54.01      1.45 o
   0  -6   2      187.45      184.99      1.37 o
   1  -6   2      383.18      396.93      1.18 o
   2  -6   2      126.80      168.95      1.69 o
   3  -6   2      251.69      256.83      4.89 o
   4  -6   2      713.68      711.85      4.22 o
   5  -6   2      152.58      157.30      0.85 o
   6  -6   2      410.11      373.44      7.56 o
   7  -6   2      328.03      317.23      1.86 o
   8  -6   2       59.15       57.94      1.11 o
   9  -6   2       15.23       19.99      3.61 o
  10  -6   2       14.36       28.91      3.08 o
  -7  -5   2        3.95        8.97      1.35 o
  -6  -5   2       96.83       93.72      1.26 o
  -5  -5   2        5.17        9.91      1.20 o
  -4  -5   2      279.88      276.70      1.22 o
  -3  -5   2       39.91       40.02      1.00 o
  -2  -5   2      446.20      475.25      1.04 o
  -1  -5   2       11.80       12.46      1.27 o
   0  -5   2     3151.80     3274.52      2.35 o
   1  -5   2        9.59       17.86      0.96 o
   2  -5   2       27.20       31.13      1.51 o
   3  -5   2      208.50      285.68      0.51 o
   4  -5   2       38.13       25.21      0.90 o
   5  -5   2      348.63      344.87      2.90 o
   6  -5   2        1.85        7.27      0.97 o
   7  -5   2       53.83       60.58      1.06 o
   8  -5   2        3.03        2.53      5.13 o
   9  -5   2        9.54       -1.89      2.84 o
  10  -5   2      202.12      225.39      3.02 o
  -8  -4   2      326.58      319.05      1.74 o
  -7  -4   2        1.85        8.51      1.30 o
  -6  -4   2       28.77       23.75      1.20 o
  -5  -4   2        0.60        8.05      1.16 o
  -4  -4   2      130.81      112.43      1.05 o
  -3  -4   2        7.04        9.68      0.80 o
  -2  -4   2      137.63      117.13      0.72 o
  -1  -4   2     1822.01     1851.84      1.71 o
   0  -4   2      209.72      184.95      0.80 o
   1  -4   2      420.64      429.55      0.88 o
   2  -4   2      118.36      146.07      4.59 o
   3  -4   2      798.48      716.53     41.53 o
   4  -4   2       77.77       76.28      0.56 o
   5  -4   2       18.47       17.96      0.70 o
   6  -4   2      102.97       92.16      2.07 o
   7  -4   2        2.84        6.90      2.38 o
   8  -4   2       51.55       57.07      3.11 o
   9  -4   2       75.29       72.59      2.61 o
  10  -4   2        1.77        9.31      2.74 o
  -9  -3   2        9.11       15.04      1.48 o
  -8  -3   2       17.53       18.62      1.46 o
  -7  -3   2      134.80      127.88      1.40 o
  -6  -3   2        1.59        0.60      1.30 o
  -5  -3   2      455.80      450.26      1.41 o
  -4  -3   2      205.90      212.80      1.05 o
  -3  -3   2      140.47      150.73      0.78 o
  -2  -3   2     1000.31     1081.32      0.92 o
  -1  -3   2       11.07       23.20      1.38 o
   0  -3   2       99.40       68.88      2.46 o
   1  -3   2     1237.71     1383.31      1.81 o
   2  -3   2      320.24      349.45      1.29 o
   3  -3   2      229.78      232.11      3.54 o
   4  -3   2      407.40      493.28      1.24 o
   5  -3   2      264.50      243.89      5.03 o
   6  -3   2      267.30      282.75      3.06 o
   7  -3   2      116.55      109.51      2.80 o
   8  -3   2      211.32      203.76      2.58 o
   9  -3   2       11.64        9.68      2.38 o
  -9  -2   2       43.88       38.83      1.50 o
  -8  -2   2       35.61       41.08      1.63 o
  -7  -2   2       79.38       65.96      1.29 o
  -6  -2   2      299.24      296.14      1.50 o
  -5  -2   2     1596.29     1577.68      2.78 o
  -4  -2   2      292.10      300.47      5.02 o
  -3  -2   2       11.44        6.05      0.63 o
  -2  -2   2       28.38       14.48      0.78 o
  -1  -2   2      279.25      243.00      5.48 o
   0  -2   2      939.12     1052.49     15.58 o
   1  -2   2        1.64        2.30      1.08 o
   2  -2   2      605.70      465.87     41.91 o
   3  -2   2     1982.69     2016.32      9.19 o
   4  -2   2      348.52      404.90     16.31 o
   5  -2   2      179.28      170.08      2.74 o
   6  -2   2       16.48       21.77      2.71 o
   7  -2   2       68.72       61.10      2.50 o
   8  -2   2      246.81      236.51      2.51 o
   9  -2   2       68.73       70.57      1.43 o
 -10  -1   2       16.99       25.00      1.52 o
  -9  -1   2        1.22        5.48      1.59 o
  -8  -1   2       10.16       10.30      1.50 o
  -7  -1   2       17.78       30.78     10.73 o
  -6  -1   2      198.21      171.79      3.67 o
  -5  -1   2      905.87      904.54      4.59 o
  -4  -1   2       36.45       42.44      0.89 o
  -3  -1   2        2.33        2.34      0.48 o
  -2  -1   2      494.25      401.18      0.65 o
  -1  -1   2     1141.13     1161.60     13.15 o
   0  -1   2       51.73       51.37      1.08 o
   1  -1   2      451.37      450.90      6.30 o
   2  -1   2      328.39      330.44      4.21 o
   3  -1   2      125.30      130.10      1.54 o
   4  -1   2      142.23      137.82      1.85 o
   5  -1   2      176.21      162.65      2.45 o
   6  -1   2        0.87        0.50      2.33 o
   7  -1   2      266.80      246.03      7.51 o
   8  -1   2       48.31       48.39      1.82 o
   9  -1   2        1.34        5.81      1.89 o
 -10   0   2       38.85       48.45      1.27 o
  -9   0   2       19.25       22.78      2.25 o
  -8   0   2       37.49       36.15      3.39 o
  -7   0   2      658.69      607.17     14.27 o
  -6   0   2      124.44      119.66      5.45 o
  -5   0   2      705.79      713.66     10.24 o
  -4   0   2     2216.23     2280.77      2.31 o
  -3   0   2     1666.28     1617.47      1.85 o
  -2   0   2     2193.75     2120.64      0.79 o
  -1   0   2       92.31       61.12      2.45 o
   0   0   2        9.45       17.68      1.76 o
   1   0   2      168.12      190.58      0.87 o
   2   0   2     5376.17     5646.23      2.46 o
   3   0   2      807.15      866.53     20.95 o
   4   0   2      513.97      510.02      1.63 o
   5   0   2        8.49        7.01      1.77 o
   6   0   2      501.07      513.71      2.16 o
   7   0   2       49.72       50.78      1.63 o
   8   0   2       65.45       66.72      1.89 o
 -10   1   2       85.94       77.53      2.26 o
  -9   1   2      157.60      148.75      4.27 o
  -8   1   2       32.67       28.28      3.34 o
  -7   1   2        1.06       10.71      5.52 o
  -6   1   2       10.46       13.60      2.30 o
  -5   1   2     1104.48     1175.72      2.26 o
  -4   1   2      216.07      201.21      2.63 o
  -3   1   2      234.28      196.48      1.22 o
  -2   1   2      373.79      378.22      1.17 o
  -1   1   2      162.87      169.52      3.90 o
   1   1   2       18.08       14.35      0.84 o
   2   1   2       40.37       51.82      1.04 o
   3   1   2      721.59      709.95      1.52 o
   4   1   2     1156.80     1186.75      2.13 o
   5   1   2      112.57      106.17      1.61 o
   6   1   2      134.91      141.76      1.68 o
   7   1   2      528.82      529.27      2.08 o
   8   1   2      332.23      335.83      2.11 o
 -11   2   2       17.88       34.67      2.69 o
 -10   2   2        4.28       10.65      1.78 o
  -9   2   2       22.59       25.63      6.23 o
  -8   2   2       81.64       83.51      6.31 o
  -7   2   2       29.04       18.39      2.24 o
  -6   2   2      103.56      117.25      2.13 o
  -5   2   2      368.89      378.83      3.99 o
  -4   2   2     1748.94     1797.02      1.83 o
  -3   2   2      426.78      414.08      1.16 o
  -2   2   2       27.82       21.44      0.76 o
  -1   2   2      849.31      797.77      7.51 o
   0   2   2       41.03       38.18      0.75 o
   1   2   2      750.50      753.49      1.20 o
   2   2   2     1402.66     1442.64      1.72 o
   3   2   2     1983.90     2080.43      2.29 o
   4   2   2      250.70      244.64      1.76 o
   5   2   2       13.57       13.40      1.53 o
   6   2   2       27.25       36.19      1.58 o
   7   2   2       56.80       56.66      1.66 o
 -11   3   2       29.00       35.06      1.77 o
 -10   3   2        5.35       22.18      5.73 o
  -9   3   2       19.30       28.53      4.36 o
  -8   3   2        4.23       12.11      2.33 o
  -7   3   2       37.63       30.53      0.64 o
  -6   3   2      811.46      844.07      1.02 o
  -5   3   2      740.00      758.23      7.26 o
  -4   3   2       23.95       31.68      1.17 o
  -3   3   2      239.05      241.20      0.93 o
  -2   3   2     2220.78     2354.38      1.60 o
  -1   3   2      736.22      700.20      3.42 o
   0   3   2      509.83      552.67      1.13 o
   1   3   2      575.92      607.18      1.28 o
   2   3   2      213.64      195.13      1.35 o
   3   3   2      130.64      139.26      1.45 o
   4   3   2      168.85      163.34      1.62 o
   5   3   2      254.70      237.20      1.71 o
   6   3   2        1.01        1.06      1.43 o
   7   3   2        1.75        3.16      1.54 o
 -11   4   2        4.75        3.97      1.80 o
 -10   4   2       14.62       10.09      2.27 o
  -9   4   2       15.85       11.42      2.10 o
  -8   4   2      313.67      298.41      3.52 o
  -7   4   2       41.41       33.29      0.97 o
  -6   4   2       89.06      100.20      2.81 o
  -5   4   2     1502.25     1511.84      1.90 o
  -4   4   2       22.19       28.32      1.03 o
  -3   4   2      804.42      853.38      1.32 o
  -2   4   2        9.95        8.99      0.58 o
  -1   4   2      576.35      548.37      0.96 o
   0   4   2     2979.20     2936.50      1.40 o
   1   4   2       25.80       23.53      1.17 o
   2   4   2       61.15       59.58      1.37 o
   3   4   2       18.13       20.66      1.52 o
   4   4   2      299.15      293.73      1.70 o
   5   4   2      200.39      202.57      1.71 o
   6   4   2      147.61      135.52      1.63 o
 -11   5   2      184.74      185.46      2.32 o
 -10   5   2        9.77       15.67      2.14 o
  -9   5   2        2.82        7.31      3.69 o
  -8   5   2       19.76       21.39      3.49 o
  -7   5   2      315.87      301.65      8.04 o
  -6   5   2      551.57      589.19      1.37 o
  -5   5   2     1249.68     1325.77      1.81 o
  -4   5   2       37.21       27.03      1.09 o
  -3   5   2      278.34      262.19      1.13 o
  -2   5   2      165.52      154.64      5.18 o
  -1   5   2      184.07      184.52      0.96 o
   0   5   2       98.28       90.78      0.87 o
   1   5   2      726.80      593.22      1.50 o
   2   5   2       74.86       68.87      1.56 o
   3   5   2       13.03       13.03      1.40 o
   4   5   2       11.09       14.27      1.33 o
   5   5   2       36.54       28.80      1.42 o
 -11   6   2       16.66       22.04      2.06 o
 -10   6   2      241.82      236.51      9.00 o
  -9   6   2      167.86      164.72      4.74 o
  -8   6   2      520.49      530.56      6.22 o
  -7   6   2      594.87      596.53      7.48 o
  -6   6   2       32.85       45.46      1.59 o
  -5   6   2      341.22      350.66      1.41 o
  -4   6   2        1.64        6.26      1.17 o
  -3   6   2      430.56      430.03      1.45 o
  -2   6   2      500.51      500.23      1.07 o
  -1   6   2       18.64       24.36      1.10 o
   0   6   2       44.44       53.09      0.99 o
   1   6   2        6.67       12.99      0.98 o
   2   6   2       24.82       23.47      1.23 o
   3   6   2       11.78       13.52      1.38 o
   4   6   2       10.79       13.89      1.42 o
 -11   7   2      153.89      130.75      1.86 o
 -10   7   2        1.27        4.65      1.02 o
  -9   7   2      244.77      239.03      7.37 o
  -8   7   2     1075.81     1076.98      4.25 o
  -7   7   2       37.39       48.18      1.39 o
  -6   7   2      197.14      192.15      1.52 o
  -5   7   2        0.63        0.12      1.56 o
  -4   7   2      578.65      594.99      1.67 o
  -3   7   2      182.76      170.03      1.55 o
  -2   7   2      955.77      965.92      3.53 o
  -1   7   2      123.24      126.26      1.45 o
   0   7   2        4.94        0.67      1.32 o
   1   7   2        0.01        5.93      2.06 o
   2   7   2       59.07       59.89      1.04 o
   3   7   2       71.46       73.01      2.02 o
   4   7   2        9.54       10.96      1.29 o
 -11   8   2       34.11       40.24      1.93 o
 -10   8   2        3.91        9.66      3.43 o
  -9   8   2        4.01        3.01      1.02 o
  -8   8   2        2.25        2.08      5.53 o
  -7   8   2      619.27      636.05     19.09 o
  -6   8   2      422.88      414.32      1.71 o
  -5   8   2       24.28       30.40      1.41 o
  -4   8   2        2.08        1.79      1.43 o
  -3   8   2       14.17       16.82      1.43 o
  -2   8   2      409.15      422.29      7.92 o
  -1   8   2        3.02       11.98      1.34 o
   0   8   2      175.74      167.72      1.48 o
   1   8   2       41.26       46.34      1.44 o
   2   8   2        0.00        1.76      1.06 o
 -10   9   2      149.89      140.07      7.38 o
  -9   9   2       27.30       31.31      3.58 o
  -8   9   2       19.47       20.98      1.22 o
  -7   9   2        5.38        7.34      1.25 o
  -6   9   2        2.63        7.14      1.47 o
  -5   9   2      337.46      335.16      1.71 o
  -4   9   2        1.05        8.20      1.44 o
  -3   9   2       22.24       28.09      1.39 o
  -2   9   2      152.94      159.36      9.31 o
  -1   9   2       55.72       65.31      1.64 o
   0   9   2        0.19        2.36      1.37 o
   1   9   2       41.90       39.42      1.47 o
 -10  10   2      166.80      194.57      9.24 o
  -9  10   2       67.63       65.18      3.20 o
  -8  10   2        5.30        9.90      2.62 o
  -7  10   2        6.66       10.09      1.25 o
  -6  10   2       29.30       40.44      1.65 o
  -5  10   2       76.47       74.34      1.55 o
  -4  10   2       42.02       39.17      1.44 o
  -3  10   2       60.26       57.59      1.52 o
  -2  10   2      262.15      261.70      5.19 o
  -1  10   2       40.93       41.43      1.53 o
   0  10   2       63.13       57.28      1.65 o
  -9  11   2        3.88        8.26      2.74 o
  -8  11   2       77.16       87.54      5.92 o
  -7  11   2      156.85      168.78      1.31 o
  -6  11   2       26.92       33.13      1.64 o
  -5  11   2        0.65       -2.27      1.51 o
  -4  11   2        3.56        5.25      1.56 o
  -3  11   2       11.09       12.00      1.64 o
  -2  11   2        0.87        3.46      1.09 o
   1 -12   3      166.84      155.13      5.23 o
   2 -12   3       29.18       32.44      1.79 o
   3 -12   3       21.95       24.74      2.91 o
   4 -12   3        0.39        4.40      1.76 o
   5 -12   3       28.13       31.29      1.71 o
   6 -12   3        5.34        5.73      1.86 o
  -1 -11   3        0.80        1.83      1.30 o
   0 -11   3       60.50       69.89      2.36 o
   1 -11   3        4.07       13.23      1.38 o
   2 -11   3        0.55        0.11      1.84 o
   3 -11   3       30.18       33.57      1.60 o
   4 -11   3       43.99       42.60      0.87 o
   5 -11   3       19.35       16.99      2.04 o
   6 -11   3       32.72       26.32      1.86 o
   7 -11   3       18.88       20.54      1.82 o
  -3 -10   3        6.38       16.12      6.70 o
  -2 -10   3       52.86       55.90      1.67 o
  -1 -10   3        5.17       14.91      5.16 o
   0 -10   3       48.73       48.76      1.35 o
   1 -10   3      334.82      338.59      1.54 o
   2 -10   3      100.19      113.01      1.93 o
   3 -10   3      151.24      140.17      4.48 o
   4 -10   3       32.73       29.09      1.09 o
   5 -10   3       15.99       10.68      0.68 o
   6 -10   3        0.52       -2.11      1.74 o
   7 -10   3       78.35       81.78      1.80 o
   8 -10   3       41.89       38.56      1.60 o
  -4  -9   3       58.06       57.12      3.68 o
  -3  -9   3       12.16       12.41      1.21 o
  -2  -9   3        5.15       16.30      1.37 o
  -1  -9   3       25.29       23.90      1.25 o
   0  -9   3      616.90      606.78     11.55 o
   1  -9   3      150.05      151.66      1.83 o
   2  -9   3      178.12      185.93      2.23 o
   3  -9   3       78.17       83.06      0.76 o
   4  -9   3        5.50        8.30      0.99 o
   5  -9   3      268.34      254.00      6.92 o
   6  -9   3      284.80      256.05      1.97 o
   7  -9   3       69.64       48.84      1.70 o
   8  -9   3       65.50       68.87      1.58 o
   9  -9   3        0.85        7.34      1.58 o
  -5  -8   3        4.75       10.78      1.03 o
  -4  -8   3       65.88       68.87      1.74 o
  -3  -8   3        0.31        6.31      1.72 o
  -2  -8   3       41.03       35.94      1.60 o
  -1  -8   3        9.72       10.59      5.49 o
   0  -8   3       16.68       17.45      2.72 o
   1  -8   3        6.53       14.45      3.38 o
   2  -8   3       64.62       56.30      2.14 o
   3  -8   3       30.26       34.79      0.95 o
   4  -8   3       74.88       73.58      1.89 o
   5  -8   3      444.62      390.34      1.18 o
   6  -8   3       40.06       43.07      1.61 o
   7  -8   3       94.74      101.83      1.64 o
   8  -8   3       34.50       28.52      1.34 o
   9  -8   3      242.96      240.01     10.12 o
  -6  -7   3      139.52      121.22      1.20 o
  -5  -7   3       69.57       79.29      1.11 o
  -4  -7   3       19.55       21.34      1.65 o
  -3  -7   3        1.60        3.86      1.54 o
  -2  -7   3        1.01        8.48      1.63 o
  -1  -7   3       16.16       25.50      5.13 o
   0  -7   3        4.36        1.67      1.25 o
   1  -7   3       59.49       68.58      1.32 o
   2  -7   3      401.68      405.47      2.18 o
   3  -7   3      178.11      173.91      4.02 o
   4  -7   3      151.30      147.07      4.00 o
   5  -7   3        0.85       12.43      1.87 o
   6  -7   3      160.00      126.00      1.59 o
   7  -7   3     1327.95     1237.57      2.23 o
   8  -7   3       12.32       16.21      2.69 o
   9  -7   3      105.21      100.22      1.43 o
  -7  -6   3        0.78        5.18      2.50 o
  -6  -6   3       62.44       63.18      1.20 o
  -5  -6   3        3.04        7.12      1.12 o
  -4  -6   3        9.96        9.38      0.86 o
  -3  -6   3      453.28      455.98      2.16 o
  -2  -6   3      701.67      768.65      2.05 o
  -1  -6   3      132.47      147.82      3.04 o
   0  -6   3      419.64      446.76     26.18 o
   1  -6   3      293.92      281.35      6.99 o
   2  -6   3       94.32      103.18      1.51 o
   3  -6   3       20.41       19.44      2.53 o
   4  -6   3        0.00        1.02      1.63 o
   5  -6   3       35.79       20.36      1.60 o
   6  -6   3      151.10      126.09      1.42 o
   7  -6   3       86.72       92.75      4.71 o
   8  -6   3       73.11       77.16      1.26 o
   9  -6   3      240.38      260.67      3.08 o
  -8  -5   3        2.41       11.54      1.40 o
  -7  -5   3       71.50       75.73      1.35 o
  -6  -5   3        0.60        1.82      1.14 o
  -5  -5   3       93.35      102.00      1.16 o
  -4  -5   3        8.05       10.64      0.92 o
  -3  -5   3       92.13       76.58      0.72 o
  -2  -5   3      898.94      918.71     10.33 o
  -1  -5   3      231.58      237.70      0.97 o
   0  -5   3       20.56       36.27      0.91 o
   1  -5   3     1573.34     1634.90      2.39 o
   2  -5   3       75.88       78.04      0.75 o
   3  -5   3       57.18       77.96      1.44 o
   4  -5   3       26.43       36.45      1.33 o
   5  -5   3      262.90      249.29      1.43 o
   6  -5   3       38.16       33.38      5.59 o
   7  -5   3       43.13       40.42      4.26 o
   8  -5   3      318.58      325.25      2.99 o
   9  -5   3       47.23       52.64      2.49 o
  -8  -4   3       39.39       34.05      1.30 o
  -7  -4   3       69.88       74.18      1.25 o
  -6  -4   3       76.25       82.49      1.14 o
  -5  -4   3        7.05       11.45      1.00 o
  -4  -4   3       57.94       59.73      0.90 o
  -3  -4   3       57.48       48.90      0.66 o
  -2  -4   3      503.03      476.79      3.63 o
  -1  -4   3     3213.60     3460.06      2.22 o
   0  -4   3        1.46        3.17      0.83 o
   1  -4   3      271.29      248.06     13.65 o
   2  -4   3     1282.71     1379.85      2.12 o
   3  -4   3     1077.02     1091.93      1.91 o
   4  -4   3      887.58      794.88     30.57 o
   5  -4   3      735.73      725.14      4.22 o
   6  -4   3       21.18       27.41      7.46 o
   7  -4   3        3.41       -0.16      2.94 o
   8  -4   3        1.47        4.36      2.65 o
   9  -4   3       13.14       13.49      2.50 o
  -9  -3   3        0.68        4.54      1.50 o
  -8  -3   3        1.96       10.55      1.27 o
  -7  -3   3      255.28      249.48      1.21 o
  -6  -3   3       18.60       23.86      1.21 o
  -5  -3   3       51.27       52.59      4.22 o
  -4  -3   3      711.56      755.97      8.54 o
  -3  -3   3      261.58      223.09      1.02 o
  -2  -3   3      312.22      315.85      3.92 o
  -1  -3   3       26.05       29.68      0.21 o
   0  -3   3     1583.81     1869.47      4.09 o
   1  -3   3     1222.02     1260.24     12.18 o
   2  -3   3      798.27      815.71      1.54 o
   3  -3   3      369.29      380.98     45.07 o
   4  -3   3      179.82      191.42      5.06 o
   5  -3   3        0.42        3.37      1.37 o
   6  -3   3       18.51       25.46      2.59 o
   7  -3   3        0.01       -4.05      2.70 o
   8  -3   3        1.05       16.18      2.44 o
   9  -3   3       12.52       27.85      2.44 o
  -9  -2   3      100.53      100.31      1.63 o
  -8  -2   3        6.94        9.35      1.22 o
  -7  -2   3      101.18      105.58      5.42 o
  -6  -2   3       72.54       73.38      1.18 o
  -5  -2   3      461.00      453.00      3.63 o
  -4  -2   3      126.30      124.36      1.91 o
  -3  -2   3        0.13        2.22      0.38 o
  -2  -2   3        4.29       10.67      0.48 o
  -1  -2   3      427.07      408.97      2.70 o
   0  -2   3     4443.31     4381.38      9.77 o
   1  -2   3        0.06        0.82      1.12 o
   2  -2   3       44.83       39.03      1.01 o
   3  -2   3      200.79      195.26      4.91 o
   4  -2   3       11.84       13.93      2.21 o
   5  -2   3       14.51       11.07      2.48 o
   6  -2   3      115.95       99.38      2.50 o
   7  -2   3       43.83       46.88      2.39 o
   8  -2   3      107.53       99.10      1.85 o
   9  -2   3       77.52       93.65      2.11 o
 -10  -1   3        0.79        7.62      1.63 o
  -9  -1   3      167.57      151.68      1.65 o
  -8  -1   3      588.83      550.79      9.82 o
  -7  -1   3       28.87       48.98      5.41 o
  -6  -1   3       41.53       37.73      4.81 o
  -5  -1   3       76.81       81.14      2.17 o
  -4  -1   3     1323.63     1446.08     19.82 o
  -3  -1   3     5049.20     4782.26      8.93 o
  -2  -1   3     2591.28     2399.64      1.25 o
  -1  -1   3      490.51      459.32      3.51 o
   0  -1   3      192.26      190.22      1.82 o
   1  -1   3      127.06      126.21      3.13 o
   2  -1   3      269.33      252.39      1.34 o
   3  -1   3     1295.20     1328.40      2.03 o
   4  -1   3     1608.96     1681.52      2.68 o
   5  -1   3       18.28       22.36      2.34 o
   6  -1   3       75.94       79.10      1.85 o
   7  -1   3        3.68       11.30      1.67 o
   8  -1   3       63.18       55.63      1.76 o
 -10   0   3       22.60       26.25      1.66 o
  -9   0   3        0.07        6.25      2.71 o
  -8   0   3      666.24      635.43      2.34 o
  -7   0   3       50.06       47.26      1.85 o
  -6   0   3      116.58      136.95      3.33 o
  -5   0   3        1.03       -2.71      1.81 o
  -4   0   3     4093.44     4161.70      2.75 o
  -3   0   3      986.34      982.00      3.93 o
  -2   0   3        3.18        1.55      1.26 o
  -1   0   3      564.42      502.24      2.97 o
   0   0   3       42.23       26.96      1.10 o
   1   0   3     1317.49     1300.88      1.33 o
   2   0   3      149.81      148.58      1.13 o
   3   0   3       84.40       66.82      1.34 o
   4   0   3       37.36       25.97      1.50 o
   5   0   3       42.60       33.95      1.68 o
   6   0   3      116.56      132.31      1.81 o
   7   0   3        0.10        0.70      1.53 o
   8   0   3      192.59      194.16      2.06 o
 -11   1   3       30.26       34.96      1.77 o
 -10   1   3       26.34       27.35      1.76 o
  -9   1   3       41.38       30.87      3.27 o
  -8   1   3        0.03        1.95      1.93 o
  -7   1   3        8.83        6.15      2.80 o
  -6   1   3      114.65      123.00      2.25 o
  -5   1   3      972.16      928.52      2.18 o
  -4   1   3     1141.04     1143.69      1.82 o
  -3   1   3        4.75        3.34      1.07 o
  -1   1   3     1595.22     1225.94     20.69 o
   0   1   3     4035.30     4206.11      2.00 o
   1   1   3        4.38        6.91      0.89 o
   2   1   3      145.77      151.06      1.23 o
   3   1   3      292.26      276.98      1.64 o
   4   1   3      459.10      482.02      1.92 o
   5   1   3       57.30       51.30      1.66 o
   6   1   3      183.30      178.44      1.77 o
   7   1   3        5.79       15.69      1.63 o
 -11   2   3        1.03       12.61      3.70 o
 -10   2   3       11.83       11.27      2.78 o
  -9   2   3       50.78       43.79      1.83 o
  -8   2   3       21.03       28.69      2.68 o
  -7   2   3       47.36       57.57      2.56 o
  -6   2   3       34.07       25.13      0.66 o
  -5   2   3      604.39      581.60      1.87 o
  -3   2   3      980.09     1058.01      1.51 o
  -2   2   3      281.62      284.61      1.94 o
  -1   2   3      127.29      113.88      2.58 o
   0   2   3        0.02        3.37      0.85 o
   1   2   3     1744.91     1801.01      1.85 o
   2   2   3      153.54      180.16      1.31 o
   3   2   3        7.82       16.23      1.44 o
   4   2   3      360.97      338.12      1.73 o
   5   2   3       75.04       71.37      1.40 o
   6   2   3       72.68       60.65      1.59 o
   7   2   3      109.64      102.66      1.67 o
 -11   3   3       29.60       26.63      1.80 o
 -10   3   3       38.91       48.44      1.93 o
  -9   3   3      440.53      395.79      2.55 o
  -8   3   3       28.64       38.21      2.64 o
  -7   3   3      631.55      620.25      9.72 o
  -6   3   3        4.46        0.42      2.05 o
  -5   3   3      360.84      342.34      1.60 o
  -4   3   3       83.48       95.92      1.23 o
  -3   3   3       63.98       62.32      1.05 o
  -2   3   3       33.64       33.58      0.86 o
  -1   3   3      816.36      904.57      5.09 o
   0   3   3     2459.99     2638.52      2.16 o
   1   3   3      283.80      273.17      1.31 o
   2   3   3      405.19      396.45      1.64 o
   3   3   3       12.05       12.78      1.38 o
   4   3   3       19.04       24.15      1.37 o
   5   3   3      171.80      153.39      1.60 o
   6   3   3       18.58       25.62      1.56 o
 -11   4   3       28.23       34.49      4.88 o
 -10   4   3       10.86       10.64      2.23 o
  -9   4   3      249.60      261.14      8.96 o
  -8   4   3      210.33      201.70      5.09 o
  -7   4   3       84.27       77.91      2.22 o
  -6   4   3      321.46      291.39      1.88 o
  -5   4   3      455.93      519.11      1.66 o
  -4   4   3     1029.35     1100.64      1.73 o
  -3   4   3     1035.27     1085.21      1.60 o
  -2   4   3     1189.88     1264.58      0.96 o
  -1   4   3      890.01      902.38      2.30 o
   0   4   3       19.66       19.13      0.99 o
   1   4   3      403.77      437.94      1.62 o
   2   4   3       22.95       28.49      1.43 o
   3   4   3        2.09        6.76      1.44 o
   4   4   3      364.88      355.40      1.80 o
   5   4   3       14.13       17.68      1.52 o
 -11   5   3        4.96       11.19      2.14 o
 -10   5   3       34.01       33.24      2.16 o
  -9   5   3        3.26        6.87      0.79 o
  -8   5   3      105.12      100.41      7.32 o
  -7   5   3      260.01      248.30      1.82 o
  -6   5   3       95.88       92.73      1.81 o
  -5   5   3       18.42       25.21      1.55 o
  -4   5   3       66.90       56.59      1.31 o
  -3   5   3      487.60      512.18      1.44 o
  -2   5   3       31.75       22.72      1.96 o
  -1   5   3      790.42      828.70      1.28 o
   0   5   3      905.21      858.60      9.04 o
   1   5   3     1320.18     1146.63      1.94 o
   2   5   3        1.89        2.40      1.47 o
   3   5   3        8.34       11.54      1.35 o
   4   5   3        4.46        6.55      1.42 o
   5   5   3        5.93        9.41      1.59 o
 -11   6   3       37.79       40.03      1.92 o
 -10   6   3      267.48      235.40      0.98 o
  -9   6   3       90.73       81.96      2.92 o
  -8   6   3      580.40      512.89      1.33 o
  -7   6   3       22.42       25.48      1.91 o
  -6   6   3       76.48       80.96      1.66 o
  -5   6   3       20.19       16.49      1.46 o
  -4   6   3        1.97        6.93      1.43 o
  -3   6   3      200.61      203.02      1.59 o
  -2   6   3       19.01       17.09      1.48 o
  -1   6   3       15.13       19.93      1.16 o
   0   6   3        3.06        8.04      0.98 o
   1   6   3      156.32      153.91      3.13 o
   2   6   3       25.15       19.48      1.18 o
   3   6   3        0.52        2.34      1.42 o
   4   6   3        8.30       18.56      1.52 o
 -11   7   3        0.38        6.65      2.19 o
 -10   7   3        0.02        3.74      0.98 o
  -9   7   3      400.53      390.60      3.59 o
  -8   7   3        0.00        6.74      2.88 o
  -7   7   3      119.16      129.72      1.91 o
  -6   7   3       33.04       36.21      1.66 o
  -5   7   3      142.21      135.38      1.61 o
  -4   7   3        0.28       12.36      1.56 o
  -3   7   3        9.89       13.87      1.54 o
  -2   7   3       74.03       71.44      2.11 o
  -1   7   3       17.78       12.52      1.11 o
   0   7   3       45.02       47.35      1.30 o
   1   7   3      358.24      347.51      4.68 o
   2   7   3       37.79       34.50      1.02 o
   3   7   3       23.81       21.55      3.07 o
 -11   8   3       18.44       30.82      2.15 o
 -10   8   3      101.41       87.90      6.61 o
  -9   8   3       39.20       36.17      1.10 o
  -8   8   3      612.21      589.04      9.42 o
  -7   8   3      353.66      364.43      1.82 o
  -6   8   3       18.79       18.41      1.55 o
  -5   8   3        1.08        0.09      1.54 o
  -4   8   3       12.20       10.63      1.51 o
  -3   8   3        9.13       15.74      1.43 o
  -2   8   3      357.74      361.56      5.27 o
  -1   8   3      242.56      231.66      1.55 o
   0   8   3        0.58        4.76      1.33 o
   1   8   3       97.50       96.60      1.50 o
   2   8   3        1.64        0.00      1.24 o
 -11   9   3        9.65       15.69      5.78 o
 -10   9   3       74.58       81.25     12.57 o
  -9   9   3       14.96       20.58      3.79 o
  -8   9   3       33.68       28.53      3.82 o
  -7   9   3      142.68      158.47      1.90 o
  -6   9   3       83.56       81.91      1.61 o
  -5   9   3       23.03       19.01      1.46 o
  -4   9   3       82.09       85.63      1.58 o
  -3   9   3      148.99      145.10      1.65 o
  -2   9   3       50.53       50.43      1.06 o
  -1   9   3      107.30       99.45      1.38 o
   0   9   3      146.82      145.03      1.55 o
 -10  10   3       30.63       32.64      1.27 o
  -9  10   3       93.18       87.82      1.33 o
  -8  10   3        1.02        6.99      1.30 o
  -7  10   3      247.42      246.80      1.81 o
  -6  10   3      134.35      139.40      1.75 o
  -5  10   3        1.10       10.08      1.60 o
  -4  10   3       11.21        7.58      1.55 o
  -3  10   3       63.04       70.05      1.70 o
  -2  10   3        0.09        1.50      1.35 o
  -1  10   3       31.34       33.56      1.14 o
  -8  11   3        0.17        2.56      1.27 o
  -7  11   3       16.20       26.36      1.69 o
  -6  11   3        5.04       11.92      1.70 o
  -5  11   3       73.32       80.45      1.79 o
  -4  11   3        0.90       11.68      1.84 o
  -3  11   3       10.63       16.75      1.76 o
   1 -12   4       56.97       57.74      1.85 o
   2 -12   4       18.04       13.66      1.87 o
   3 -12   4       45.09       43.74      0.91 o
   4 -12   4        7.72        9.50      1.77 o
   5 -12   4       22.22       17.79      1.65 o
  -1 -11   4        0.24        2.76      1.90 o
   0 -11   4       16.65       14.84      2.01 o
   1 -11   4       42.47       39.96      2.19 o
   2 -11   4      108.58      104.43      2.10 o
   3 -11   4       17.59       23.05      2.37 o
   4 -11   4      285.00      284.26      2.25 o
   5 -11   4        3.57        4.62      1.92 o
   6 -11   4       20.12       17.03      1.88 o
   7 -11   4       45.69       44.17      1.94 o
  -3 -10   4        1.37        7.78      3.71 o
  -2 -10   4      229.03      254.75     12.44 o
  -1 -10   4       37.82       34.24      3.04 o
   0 -10   4       87.46       97.80      1.91 o
   1 -10   4      527.52      534.83      9.95 o
   2 -10   4       39.33       40.95      1.83 o
   3 -10   4       16.85       21.35      1.04 o
   4 -10   4       10.49       13.52      0.89 o
   5 -10   4       54.47       60.11      1.91 o
   6 -10   4        9.44        5.74      1.77 o
   7 -10   4       17.28        9.36      1.55 o
   8 -10   4      154.19      155.50      1.74 o
  -4  -9   4        5.19        8.44      1.17 o
  -3  -9   4       25.57       23.20      1.42 o
  -2  -9   4       46.44       48.21      2.53 o
  -1  -9   4        6.59        1.54      1.55 o
   0  -9   4       59.66       52.23      2.47 o
   1  -9   4        1.06        1.35      2.05 o
   2  -9   4      106.33       93.03      2.13 o
   3  -9   4      208.51      213.57      6.76 o
   4  -9   4      213.33      183.18      1.43 o
   5  -9   4      132.11      124.82      2.00 o
   6  -9   4        2.28        3.47      1.45 o
   7  -9   4       11.62       14.72      1.46 o
   8  -9   4       64.48       65.23      1.45 o
  -5  -8   4       61.13       57.14      1.76 o
  -4  -8   4       79.85       80.94      1.23 o
  -3  -8   4       60.76       60.25      1.20 o
  -2  -8   4       42.17       44.43      1.16 o
  -1  -8   4       25.53       23.57      2.38 o
   0  -8   4      207.52      218.68      1.44 o
   1  -8   4     1414.30     1407.98      2.26 o
   2  -8   4       74.02       73.61      2.23 o
   3  -8   4       34.74       36.23      1.00 o
   4  -8   4      223.01      202.89      1.98 o
   5  -8   4       55.96       48.42      1.75 o
   6  -8   4      292.16      250.12      1.90 o
   7  -8   4        1.85        9.08      1.45 o
   8  -8   4        9.86       18.91      5.64 o
  -6  -7   4        0.77        5.63      2.15 o
  -5  -7   4       74.65       72.55      0.93 o
  -4  -7   4       10.67       11.24      1.05 o
  -3  -7   4       17.19       15.55      1.06 o
  -2  -7   4      104.61      120.30      5.57 o
  -1  -7   4       45.29       52.71      2.44 o
   0  -7   4       22.16       23.71      3.24 o
   1  -7   4      288.85      280.60      2.17 o
   2  -7   4        2.57       -0.26      1.86 o
   3  -7   4      119.61      122.59      2.08 o
   4  -7   4       19.93       22.27      1.92 o
   5  -7   4        9.04       15.12      1.58 o
   6  -7   4       15.04        9.23      1.42 o
   7  -7   4        0.37        8.58      1.37 o
   8  -7   4       38.79       43.89      7.09 o
   9  -7   4       13.39       15.99      2.56 o
  -7  -6   4        0.15        4.37      0.82 o
  -6  -6   4      222.57      221.24      0.92 o
  -5  -6   4        0.83        2.43      1.95 o
  -4  -6   4      126.70      129.04      2.39 o
  -3  -6   4      193.12      213.18      4.24 o
  -2  -6   4       35.32       35.55      2.76 o
  -1  -6   4        4.23        8.96      4.02 o
   0  -6   4      302.62      311.02      6.36 o
   1  -6   4       18.12       14.68      1.55 o
   2  -6   4       20.25       20.42      0.48 o
   3  -6   4       12.47       11.29      1.52 o
   4  -6   4      185.20      200.44      1.81 o
   5  -6   4      336.50      302.09      1.81 o
   6  -6   4      145.22      137.92      2.76 o
   7  -6   4        5.19       10.55      4.27 o
   8  -6   4      202.26      180.58      1.23 o
   9  -6   4       31.10       45.62      2.73 o
  -8  -5   4       92.83       93.13      1.34 o
  -7  -5   4     1054.94     1095.14      2.99 o
  -6  -5   4        1.83        4.95      1.77 o
  -5  -5   4       19.14       23.71      1.28 o
  -4  -5   4      177.28      181.60      1.65 o
  -3  -5   4        0.33        2.24      0.80 o
  -2  -5   4      614.01      685.77      3.11 o
  -1  -5   4      710.44      738.82      7.12 o
   0  -5   4       21.06       33.92      6.35 o
   1  -5   4      811.47      857.00      1.29 o
   2  -5   4     1319.48     1427.31      2.25 o
   3  -5   4      411.76      395.48      1.69 o
   4  -5   4      124.82      119.77      1.46 o
   5  -5   4       69.60       76.38      7.78 o
   6  -5   4      323.38      296.75      1.33 o
   7  -5   4      173.07      165.94      1.15 o
   8  -5   4        3.06        8.32      2.66 o
   9  -5   4       22.61       14.82      2.65 o
  -9  -4   4        1.00        6.57      1.28 o
  -8  -4   4        0.32        1.52      1.16 o
  -7  -4   4       23.98       25.53      1.05 o
  -6  -4   4       42.95       45.02      0.97 o
  -5  -4   4       85.13       88.84      6.23 o
  -4  -4   4        1.30        3.04      1.36 o
  -3  -4   4      216.94      186.51     16.08 o
  -2  -4   4        0.30        3.74      0.42 o
  -1  -4   4       15.37       19.28      0.95 o
   0  -4   4     1905.86     1920.79      3.48 o
   1  -4   4      120.46      105.06      3.82 o
   2  -4   4       11.06       20.24      1.16 o
   3  -4   4      158.65      155.09      6.47 o
   4  -4   4      584.60      601.14      3.36 o
   5  -4   4        3.32       10.19      7.03 o
   6  -4   4       84.47       69.80      2.75 o
   7  -4   4       60.41       62.04      2.63 o
   8  -4   4       18.23       16.17      2.52 o
  -9  -3   4       55.01       54.03      1.35 o
  -8  -3   4        0.22        7.41      1.25 o
  -7  -3   4      130.52      130.85      3.87 o
  -6  -3   4        9.81       16.90      1.04 o
  -5  -3   4      262.03      255.74      3.55 o
  -4  -3   4       16.08       20.66      4.08 o
  -3  -3   4     2078.42     2103.92      1.52 o
  -2  -3   4     1385.77     1546.32      0.97 o
  -1  -3   4     2828.63     2980.03     12.23 o
   0  -3   4     2412.06     2567.53      5.27 o
   1  -3   4      486.76      490.42     10.55 o
   2  -3   4       18.35       10.92      5.17 o
   3  -3   4      212.35      206.42      1.79 o
   4  -3   4       37.35       33.24      3.34 o
   5  -3   4       11.44       22.64      2.71 o
   6  -3   4      128.67      120.58      2.56 o
   7  -3   4       34.18       27.78      2.36 o
   8  -3   4       28.03       21.31      3.14 o
 -10  -2   4       51.34       52.21      1.55 o
  -9  -2   4      175.48      155.03      1.37 o
  -8  -2   4       48.99       47.15      5.74 o
  -7  -2   4       87.78       79.95      5.98 o
  -6  -2   4       16.26       14.43      1.18 o
  -5  -2   4      303.99      312.99      3.12 o
  -4  -2   4      437.66      406.83      5.04 o
  -3  -2   4       70.64       79.57      1.63 o
  -2  -2   4     1410.46     1530.56     12.66 o
  -1  -2   4     3099.03     2980.06      6.25 o
   0  -2   4      274.77      274.79      5.89 o
   1  -2   4      352.67      333.83      1.75 o
   2  -2   4      444.11      435.60      9.75 o
   3  -2   4        3.62       -0.22      1.81 o
   4  -2   4      544.37      577.19      2.57 o
   5  -2   4      156.43      145.54      2.34 o
   6  -2   4       68.61       65.19      4.94 o
   7  -2   4        4.17        7.82      1.85 o
   8  -2   4       22.18       23.37      1.91 o
 -10  -1   4        0.34       -0.03      1.40 o
  -9  -1   4      120.50      119.88      5.32 o
  -8  -1   4       33.67       35.18      2.26 o
  -7  -1   4        0.30        9.80      1.58 o
  -6  -1   4        7.28       16.56      1.32 o
  -5  -1   4      104.61       99.82      3.95 o
  -4  -1   4      653.15      714.63      8.30 o
  -3  -1   4     1252.04     1340.85     17.33 o
  -2  -1   4     1389.67     1463.67      2.62 o
  -1  -1   4      240.62      224.71      2.70 o
   0  -1   4       88.64       90.94      0.59 o
   1  -1   4      249.67      268.78      1.03 o
   2  -1   4      357.67      360.90      1.32 o
   3  -1   4      286.48      327.52      1.64 o
   4  -1   4       58.01       59.49      1.77 o
   5  -1   4       65.36       68.84      1.74 o
   6  -1   4       14.02       17.63      1.51 o
   7  -1   4        1.87        3.72      1.79 o
   8  -1   4       40.45       41.08      1.84 o
 -11   0   4      309.59      311.45     10.89 o
 -10   0   4      199.78      189.22      9.05 o
  -9   0   4      133.88      114.09      4.57 o
  -8   0   4      426.09      378.30      9.94 o
  -7   0   4        6.96        7.12      2.45 o
  -6   0   4     1197.59     1187.06      2.98 o
  -5   0   4     1065.88      975.92      2.33 o
  -4   0   4     1956.94     1820.97      2.19 o
  -3   0   4       85.97      106.02      1.25 o
  -2   0   4     3513.87     3514.54      8.51 o
  -1   0   4      399.57      394.33      2.98 o
   0   0   4        0.23       17.57      7.73 o
   1   0   4       21.67       22.15      1.00 o
   2   0   4      126.99      133.00      1.30 o
   3   0   4      102.18       92.59      1.59 o
   4   0   4       28.04       42.82      1.62 o
   5   0   4      156.50      158.03      1.69 o
   6   0   4        0.68        3.65      1.56 o
   7   0   4       31.38       34.69      1.79 o
 -11   1   4        0.36        1.47      1.88 o
 -10   1   4        8.61       23.58      1.75 o
  -9   1   4       56.80       44.51      2.72 o
  -8   1   4        0.88        7.75      2.91 o
  -7   1   4       28.45       20.30      2.88 o
  -6   1   4        0.02        1.24      2.44 o
  -5   1   4        7.01       16.48      0.31 o
  -4   1   4       70.97       94.49      1.44 o
  -3   1   4      300.88      228.33      1.21 o
  -2   1   4       68.00       53.28      0.92 o
  -1   1   4        0.83        2.68      0.52 o
   0   1   4      776.79      798.60      0.95 o
   1   1   4       25.14       21.70      0.98 o
   2   1   4      320.47      314.33      1.47 o
   3   1   4      532.18      594.79      1.97 o
   4   1   4       74.07       79.79      1.63 o
   5   1   4        2.42        4.32      1.61 o
   6   1   4      249.77      255.96      1.96 o
   7   1   4       21.35       20.13      1.85 o
 -11   2   4      410.65      418.74     16.04 o
 -10   2   4       48.68       58.39      4.41 o
  -9   2   4       84.20       82.39      2.45 o
  -8   2   4      486.60      471.09      3.12 o
  -7   2   4        1.19        5.61      2.77 o
  -6   2   4        7.87        9.94      2.10 o
  -5   2   4       53.79       78.36      1.56 o
  -4   2   4      736.44      723.17      1.67 o
  -3   2   4     1011.58      899.51      1.44 o
  -2   2   4      209.74      235.17      1.09 o
  -1   2   4      206.73      202.21      2.08 o
   0   2   4        0.23        3.31      0.92 o
   1   2   4      143.91      136.30      1.31 o
   2   2   4      185.67      175.26      1.45 o
   3   2   4       69.92       71.84      1.58 o
   4   2   4      293.76      277.01      1.75 o
   5   2   4      457.31      437.20      1.90 o
   6   2   4        0.19        3.89      1.54 o
 -11   3   4       13.60       11.04      3.53 o
 -10   3   4      560.27      507.08      2.66 o
  -9   3   4       30.68       33.86      2.50 o
  -8   3   4        3.71       19.55      2.95 o
  -7   3   4      106.56      100.17      8.87 o
  -6   3   4      222.09      218.78      2.01 o
  -5   3   4      292.29      255.62      1.71 o
  -4   3   4     1352.67     1478.13      2.05 o
  -3   3   4      655.56      727.44      0.97 o
  -2   3   4       41.73       33.53      0.99 o
  -1   3   4      692.94      712.68      6.93 o
   0   3   4      288.71      320.14      1.44 o
   1   3   4       44.72       38.10      1.27 o
   2   3   4       90.18       90.19      1.56 o
   3   3   4      282.03      286.24      1.75 o
   4   3   4      115.99      119.57      1.62 o
   5   3   4        1.35        6.46      1.46 o
 -12   4   4      104.65      133.18      2.55 o
 -11   4   4       83.01       82.43      2.35 o
 -10   4   4       18.76       16.99      2.48 o
  -9   4   4        2.53        2.74      0.53 o
  -8   4   4       12.37       23.04      5.65 o
  -7   4   4        5.20       14.27      2.21 o
  -6   4   4       62.20       73.36      1.96 o
  -5   4   4       72.02       80.46      1.53 o
  -4   4   4       96.78       91.58      1.29 o
  -3   4   4      535.47      565.10      1.50 o
  -2   4   4      171.98      155.36      5.41 o
  -1   4   4      383.74      374.16      5.41 o
   0   4   4       38.02       43.65      1.08 o
   1   4   4      729.76      744.01      1.96 o
   2   4   4       36.41       34.91      1.54 o
   3   4   4       36.57       35.55      1.38 o
   4   4   4        1.58        2.48      1.46 o
   5   4   4        3.92        3.99      1.59 o
 -12   5   4        6.78       11.56      2.34 o
 -11   5   4       49.46       56.02      2.24 o
 -10   5   4      107.08       90.96      2.50 o
  -9   5   4       65.37       54.34      4.98 o
  -8   5   4       18.39       16.90      1.01 o
  -7   5   4      172.70      148.59      2.16 o
  -6   5   4      146.04      134.56      1.89 o
  -5   5   4        9.41       17.47      1.71 o
  -4   5   4      108.92      104.81      1.44 o
  -3   5   4      668.29      666.35      1.76 o
  -2   5   4      105.35      112.66      0.82 o
  -1   5   4       45.19       49.02      0.86 o
   0   5   4      317.81      308.39      6.74 o
   1   5   4      592.31      486.73      1.62 o
   2   5   4      154.72      151.18      1.52 o
   3   5   4       10.82        4.87      1.45 o
   4   5   4       21.17       27.69      1.48 o
 -12   6   4      483.58      498.61      2.68 o
 -11   6   4       38.51       47.62      2.38 o
 -10   6   4       36.89       32.35      6.39 o
  -9   6   4       42.02       42.62      0.98 o
  -8   6   4       11.50       16.64      2.10 o
  -7   6   4      149.38      166.60      2.11 o
  -6   6   4       62.41       63.33      1.89 o
  -5   6   4       37.50       39.12      1.72 o
  -4   6   4       14.77       17.09      1.58 o
  -3   6   4      249.41      261.69      1.75 o
  -2   6   4        4.31       12.06      4.34 o
  -1   6   4      294.69      287.68      6.53 o
   0   6   4      102.67      100.53      0.95 o
   1   6   4      548.93      516.72      4.25 o
   2   6   4      203.76      166.34      1.63 o
   3   6   4        2.25        7.15      1.30 o
 -11   7   4       51.64       49.05      2.21 o
 -10   7   4        2.59        9.41      3.43 o
  -9   7   4      203.97      172.66      8.61 o
  -8   7   4        4.75        2.39      1.92 o
  -7   7   4     1515.93     1491.99      2.68 o
  -6   7   4      156.01      160.38      1.85 o
  -5   7   4       33.59       33.51      1.63 o
  -4   7   4        4.17        2.79      1.60 o
  -3   7   4       68.98       66.22      1.43 o
  -2   7   4      626.77      607.09      1.23 o
  -1   7   4       77.37       76.14      4.76 o
   0   7   4       46.61       41.16      1.22 o
   1   7   4      194.80      178.63      5.20 o
   2   7   4        1.36        6.05      3.00 o
 -11   8   4        9.84       21.71      2.31 o
 -10   8   4        7.40       13.90      1.06 o
  -9   8   4        0.00        3.59      1.14 o
  -8   8   4        4.63        7.49      2.10 o
  -7   8   4       33.71       28.00      1.75 o
  -6   8   4        6.11        7.31      1.58 o
  -5   8   4       47.66       38.78      1.62 o
  -4   8   4      233.29      246.25      1.71 o
  -3   8   4       33.43       34.99      1.63 o
  -2   8   4       39.72       40.99      1.02 o
  -1   8   4       43.47       48.84      2.08 o
   0   8   4       14.20       16.80      1.23 o
   1   8   4       71.56       62.37      1.35 o
 -10   9   4       14.64       20.84      1.16 o
  -9   9   4      154.09      155.09      8.64 o
  -8   9   4       17.88       18.46      1.73 o
  -7   9   4     1560.74     1541.03      2.70 o
  -6   9   4      231.88      239.60      1.88 o
  -5   9   4       12.33       18.59      1.60 o
  -4   9   4        2.71        3.77      1.68 o
  -3   9   4        8.15       12.14      1.65 o
  -2   9   4        0.17        5.85      2.74 o
  -1   9   4      103.56       95.48      1.06 o
 -10  10   4      110.54      115.68     12.68 o
  -9  10   4       18.71       14.18      3.33 o
  -8  10   4        0.92        6.77      1.75 o
  -7  10   4       11.31        6.25      1.80 o
  -6  10   4       52.45       64.82      1.97 o
  -5  10   4        1.36        7.27      1.69 o
  -4  10   4       52.56       50.16      1.73 o
  -3  10   4      137.24      137.27      1.90 o
  -2  10   4       19.53       19.49      1.19 o
  -8  11   4        8.05        8.82      1.82 o
  -7  11   4      169.53      178.97      2.08 o
  -6  11   4       51.05       56.40      1.76 o
  -5  11   4       14.00       19.94      1.95 o
   1 -12   5       13.01       15.54      1.79 o
   2 -12   5       10.06       14.83      2.09 o
   3 -12   5       74.10       70.90      2.02 o
   4 -12   5      180.80      196.40      2.08 o
  -1 -11   5       61.94       57.93      4.32 o
   0 -11   5        3.37        0.39      1.27 o
   1 -11   5      351.40      337.87      2.33 o
   2 -11   5       77.91       68.72      2.05 o
   3 -11   5      232.68      234.91      2.34 o
   4 -11   5        3.68        3.82      1.73 o
   5 -11   5       40.99       45.82      1.97 o
   6 -11   5      105.08       98.69      1.92 o
  -3 -10   5      173.73      181.91      2.39 o
  -2 -10   5        3.14        7.92      1.21 o
  -1 -10   5        1.76        2.35      6.13 o
   0 -10   5      201.37      184.27      3.58 o
   1 -10   5       41.36       47.80      1.97 o
   2 -10   5      145.84      134.72      1.95 o
   3 -10   5       20.98       20.82      1.74 o
   4 -10   5       29.92       16.77      1.73 o
   5 -10   5       22.69       23.43      1.65 o
   6 -10   5        1.82       -0.82      1.66 o
   7 -10   5       11.61       19.40      1.58 o
  -4  -9   5      194.68      186.84     10.24 o
  -3  -9   5        0.01        3.86      3.62 o
  -2  -9   5        0.02       -0.50      2.89 o
  -1  -9   5        5.90        9.48      3.08 o
   0  -9   5      166.11      157.75      2.31 o
   1  -9   5      789.14      752.96      2.36 o
   2  -9   5      535.69      470.00      2.23 o
   3  -9   5       26.53       28.23      1.07 o
   4  -9   5      359.50      361.19      2.13 o
   5  -9   5        0.01        2.69      1.67 o
   6  -9   5        1.22        5.82      1.48 o
   7  -9   5        0.38        4.66      1.34 o
  -5  -8   5      183.62      182.23      2.43 o
  -4  -8   5       19.48       25.51      6.95 o
  -3  -8   5        0.02        1.71      2.30 o
  -2  -8   5        2.12        6.06      1.97 o
  -1  -8   5       16.77       14.54      1.20 o
   0  -8   5      703.08      674.75      1.65 o
   1  -8   5      761.26      815.44      2.78 o
   2  -8   5      119.67       93.36      1.97 o
   3  -8   5       21.60       20.70      2.03 o
   4  -8   5       66.38       54.13      1.79 o
   5  -8   5       60.98       53.89      1.50 o
   6  -8   5      177.23      157.57      1.56 o
   7  -8   5        0.67        2.37      1.95 o
   8  -8   5        3.18       10.66      1.17 o
  -6  -7   5       69.16       72.16      5.54 o
  -5  -7   5      426.36      453.37      2.47 o
  -4  -7   5       30.47       32.62      2.36 o
  -3  -7   5      208.08      225.70      1.45 o
  -2  -7   5       74.88       62.69      1.26 o
  -1  -7   5      152.85      143.82      1.37 o
   0  -7   5      550.92      576.04      2.12 o
   1  -7   5      452.79      431.03      2.42 o
   2  -7   5      541.28      484.83      2.56 o
   3  -7   5       16.47       21.45      1.87 o
   4  -7   5       17.73       16.13      1.68 o
   5  -7   5        1.07        3.86      1.52 o
   6  -7   5        2.14        3.33      2.09 o
   7  -7   5       11.44        9.12      1.16 o
   8  -7   5       23.39       23.77      2.48 o
  -7  -6   5      540.28      582.54      8.14 o
  -6  -6   5      465.80      479.97      3.89 o
  -5  -6   5       54.91       54.66      1.22 o
  -4  -6   5      212.46      210.32      1.66 o
  -3  -6   5      315.12      314.14     15.82 o
  -2  -6   5      309.95      316.35      1.48 o
  -1  -6   5        6.08        8.45      2.13 o
   0  -6   5      106.61      117.06      7.88 o
   1  -6   5      764.34      835.25      2.32 o
   2  -6   5      240.45      242.86      2.10 o
   3  -6   5      135.53      112.01      1.75 o
   4  -6   5      139.81      130.38     10.59 o
   5  -6   5       77.04       75.02      1.37 o
   6  -6   5      142.45      127.27      2.10 o
   7  -6   5       23.43       22.78      1.21 o
   8  -6   5       27.45       26.15      2.60 o
  -8  -5   5        0.12        4.32      1.12 o
  -7  -5   5        0.80        3.94      0.97 o
  -6  -5   5       23.36       23.72      1.86 o
  -5  -5   5       98.98      106.51      1.40 o
  -4  -5   5        2.76        6.56      0.56 o
  -3  -5   5       18.83       28.68      1.14 o
  -2  -5   5      300.20      322.05      2.16 o
  -1  -5   5       22.09       23.49      0.78 o
   0  -5   5       41.90       41.02      0.91 o
   1  -5   5        1.80        3.41      0.72 o
   2  -5   5       23.17       34.74      3.20 o
   3  -5   5      160.07      158.78      4.29 o
   4  -5   5        3.46       16.89      9.66 o
   5  -5   5       24.30       24.80      1.69 o
   6  -5   5       88.21       85.94      2.57 o
   7  -5   5       58.30       58.79      2.58 o
   8  -5   5        0.38        6.63      2.69 o
  -9  -4   5       70.47       75.39      1.27 o
  -8  -4   5       46.27       51.47      1.14 o
  -7  -4   5      565.96      571.95      1.77 o
  -6  -4   5      282.72      272.64      5.86 o
  -5  -4   5      412.90      419.16      1.25 o
  -4  -4   5       32.02       33.15      0.66 o
  -3  -4   5      187.44      202.64      1.38 o
  -2  -4   5      112.42      111.35      2.04 o
  -1  -4   5      209.69      230.22      2.23 o
   0  -4   5       31.64       53.71      1.94 o
   1  -4   5       34.47       41.74      2.02 o
   2  -4   5      526.29      522.03     14.88 o
   3  -4   5      299.29      294.78      8.75 o
   4  -4   5        6.34       10.28      1.97 o
   5  -4   5      119.62      122.54      1.55 o
   6  -4   5      151.20      145.38      2.59 o
   7  -4   5       41.02       24.91      2.29 o
   8  -4   5        1.83        7.61      1.53 o
  -9  -3   5        0.01        0.88      1.14 o
  -8  -3   5      144.10      143.44     10.00 o
  -7  -3   5      309.98      294.66      2.24 o
  -6  -3   5        1.75        8.30      4.42 o
  -5  -3   5      201.21      203.50      0.62 o
  -4  -3   5      313.90      291.32      3.75 o
  -3  -3   5      326.14      305.33      3.28 o
  -2  -3   5      216.50      254.90      5.25 o
  -1  -3   5        0.00        7.32      1.19 o
   0  -3   5       17.01       17.70      0.83 o
   1  -3   5      494.78      502.61      4.21 o
   2  -3   5      283.76      282.64      3.23 o
   3  -3   5        0.89        2.53      0.62 o
   4  -3   5      152.87      168.01      2.45 o
   5  -3   5       50.31       44.47      2.33 o
   6  -3   5       55.60       52.24      4.52 o
   7  -3   5       25.40       34.02      1.87 o
 -10  -2   5        2.06       11.83      1.30 o
  -9  -2   5        9.54       14.64      4.23 o
  -8  -2   5       54.51       46.89      4.37 o
  -7  -2   5        1.87        4.14      1.94 o
  -6  -2   5       39.24       32.40      1.05 o
  -5  -2   5        0.74        7.64      4.83 o
  -4  -2   5      203.29      210.57      2.21 o
  -3  -2   5       18.71       27.15      1.71 o
  -2  -2   5     1678.86     1863.91      2.30 o
  -1  -2   5      472.44      476.11      0.71 o
   0  -2   5       96.55      101.27      2.24 o
   1  -2   5       15.89       24.82      0.51 o
   2  -2   5     1100.65     1143.27      6.72 o
   3  -2   5       43.55       39.33      1.67 o
   4  -2   5       25.99       39.99      1.93 o
   5  -2   5       30.17       32.71      1.82 o
   6  -2   5      228.79      239.26      1.93 o
   7  -2   5        9.22        9.43      1.85 o
 -10  -1   5        8.35       13.42      1.46 o
  -9  -1   5      406.40      384.47      3.98 o
  -8  -1   5       92.95       75.33      2.89 o
  -7  -1   5        1.19       11.13      2.01 o
  -6  -1   5        0.06        4.89      1.24 o
  -5  -1   5       40.17       25.46      2.26 o
  -4  -1   5      625.85      626.23      2.04 o
  -3  -1   5        1.54        1.53      0.97 o
  -2  -1   5     1227.38     1394.05      1.68 o
  -1  -1   5        0.93        6.64      1.51 o
   0  -1   5      100.74      103.75      1.38 o
   1  -1   5       10.57       14.88      0.52 o
   2  -1   5      462.47      466.67      4.76 o
   3  -1   5       97.73      106.48      1.72 o
   4  -1   5      356.15      370.15      2.08 o
   5  -1   5       52.59       51.19      1.63 o
   6  -1   5       27.20       22.24      1.58 o
   7  -1   5       15.54       21.28      1.80 o
 -11   0   5       20.38       16.02      5.61 o
 -10   0   5        0.52       -0.50      1.65 o
  -9   0   5       19.79       20.19      3.05 o
  -8   0   5       74.24       62.10      1.58 o
  -7   0   5       81.58       76.10      2.93 o
  -6   0   5      598.08      585.91      2.82 o
  -5   0   5       18.72       23.65      1.91 o
  -4   0   5     1053.93     1101.17      2.09 o
  -3   0   5      479.91      486.20      1.46 o
  -2   0   5     6443.66     6731.33      2.85 o
  -1   0   5      317.22      323.81      2.27 o
   0   0   5       69.47       67.05      1.26 o
   1   0   5       39.60       44.25      2.85 o
   2   0   5      101.03       97.64      1.45 o
   3   0   5      504.31      522.37      1.90 o
   4   0   5        1.21        4.20      1.58 o
   5   0   5      194.50      185.65      1.85 o
   6   0   5        1.05        8.52      1.66 o
 -11   1   5        9.88       17.98      3.26 o
 -10   1   5      398.62      377.29      7.66 o
  -9   1   5      870.47      858.61     25.83 o
  -8   1   5       16.48       23.86      3.08 o
  -7   1   5      947.48      850.46      3.11 o
  -6   1   5        7.62       10.60      0.36 o
  -5   1   5      301.99      288.56      1.79 o
  -4   1   5      335.40      343.18      1.68 o
  -3   1   5       43.90       40.23      1.20 o
  -2   1   5       96.25       87.03      3.05 o
  -1   1   5     1296.55     1306.87      1.73 o
   0   1   5      134.47      122.62      3.22 o
   1   1   5      337.74      332.66      1.43 o
   2   1   5        5.99        9.58      1.34 o
   3   1   5      226.54      223.95      1.63 o
   4   1   5        3.11       10.16      1.44 o
   5   1   5       39.54       44.10      1.52 o
   6   1   5        3.45        6.92      1.60 o
 -11   2   5       11.49       16.49      3.74 o
 -10   2   5      218.14      192.16      2.84 o
  -9   2   5       38.96       25.91      2.71 o
  -8   2   5      196.53      174.27      2.96 o
  -7   2   5       93.38       84.72      1.32 o
  -6   2   5      306.79      303.90      2.09 o
  -5   2   5       55.64       50.90      1.68 o
  -4   2   5       12.25       12.90      1.43 o
  -3   2   5        1.57        1.22      1.13 o
  -2   2   5       55.01       79.05      2.05 o
  -1   2   5       49.64       54.21      5.10 o
   0   2   5       19.89       22.37      0.84 o
   1   2   5        4.37       12.39      1.35 o
   2   2   5        2.23       10.16      1.48 o
   3   2   5       34.47       36.37      1.43 o
   4   2   5        0.49        0.48      1.38 o
   5   2   5        7.68        9.27      1.53 o
 -12   3   5       59.73       67.01      2.01 o
 -11   3   5      108.64       89.98      2.79 o
 -10   3   5      459.33      449.24      2.94 o
  -9   3   5      143.25      151.55      2.60 o
  -8   3   5        3.43       11.08      7.62 o
  -7   3   5      159.05      156.72      2.55 o
  -6   3   5      283.85      274.01      2.12 o
  -5   3   5     1325.00     1416.28      2.35 o
  -4   3   5      470.17      517.46      1.65 o
  -3   3   5      733.49      698.23      1.58 o
  -2   3   5      184.83      167.39      1.29 o
  -1   3   5        2.16        5.19      1.06 o
   0   3   5       30.24       36.91      6.53 o
   1   3   5      802.57      800.00      1.98 o
   2   3   5       19.17       12.79      1.46 o
   3   3   5      402.06      352.55      1.71 o
   4   3   5       36.92       48.27      1.54 o
   5   3   5      134.81      127.03      1.85 o
 -12   4   5        5.66        1.48      2.79 o
 -11   4   5        0.45        3.91      2.65 o
 -10   4   5        0.18        9.04      2.71 o
  -9   4   5      349.86      358.59      6.38 o
  -8   4   5        5.94       16.57      2.55 o
  -7   4   5      306.00      315.00      2.45 o
  -6   4   5       82.38       74.47      2.10 o
  -5   4   5        6.16       10.71      1.81 o
  -4   4   5      224.99      195.36      1.60 o
  -3   4   5      954.57      904.27      2.01 o
  -2   4   5       46.45       64.30      3.59 o
  -1   4   5       10.26        9.04      1.26 o
   0   4   5      337.72      274.56      1.41 o
   1   4   5        0.26        8.74      1.45 o
   2   4   5       20.73       25.05      1.45 o
   3   4   5        1.09        5.57      1.38 o
   4   4   5        3.91        5.85      1.52 o
 -12   5   5        0.01        5.42      2.68 o
 -11   5   5       63.51       49.92      2.59 o
 -10   5   5       25.92       23.38      2.40 o
  -9   5   5        0.04        7.28      5.83 o
  -8   5   5      102.12       91.09      2.27 o
  -7   5   5       17.21       26.29      2.18 o
  -6   5   5        0.30       10.31      1.96 o
  -5   5   5      404.34      445.72      1.97 o
  -4   5   5      376.21      406.74      1.89 o
  -3   5   5      126.32      127.31      1.61 o
  -2   5   5      106.78      103.53      4.17 o
  -1   5   5      283.03      270.60      4.39 o
   0   5   5      105.56      100.06      1.42 o
   1   5   5      439.69      372.09      1.59 o
   2   5   5        3.96        3.00      1.44 o
   3   5   5       13.51       22.46      1.59 o
 -12   6   5      226.61      230.08      2.69 o
 -11   6   5      101.46      112.38      2.36 o
 -10   6   5       77.35       76.41      5.50 o
  -9   6   5       38.80       41.11      1.39 o
  -8   6   5        0.35       -2.96      1.97 o
  -7   6   5       47.30       54.23      2.04 o
  -6   6   5      478.65      470.89      2.47 o
  -5   6   5      281.06      271.19      1.93 o
  -4   6   5      417.87      394.35      1.98 o
  -3   6   5        0.12       -0.67      1.48 o
  -2   6   5       18.85       21.61      3.84 o
  -1   6   5       13.76       17.64      1.23 o
   0   6   5       52.50       59.54      3.41 o
   1   6   5      349.61      311.69     12.32 o
   2   6   5       87.58       70.07      1.42 o
 -11   7   5      185.06      210.36      2.52 o
 -10   7   5        4.06        8.91      1.10 o
  -9   7   5       21.72       17.72      2.01 o
  -8   7   5        0.12       -3.01      2.01 o
  -7   7   5       26.30       33.33      1.86 o
  -6   7   5       32.87       32.26      1.69 o
  -5   7   5      314.69      312.80      1.86 o
  -4   7   5      140.68      140.46      1.67 o
  -3   7   5      323.85      291.84      1.76 o
  -2   7   5       23.24       24.49      3.27 o
  -1   7   5        8.12        7.44      1.88 o
   0   7   5      191.85      168.95      5.37 o
   1   7   5       16.49       20.83      1.00 o
 -11   8   5       21.00       31.29      2.30 o
 -10   8   5        5.61        9.79      1.77 o
  -9   8   5       17.14       28.08      2.00 o
  -8   8   5       46.83       52.76      2.10 o
  -7   8   5        2.40        5.89      2.01 o
  -6   8   5      644.72      619.05      2.14 o
  -5   8   5       42.06       49.50      1.76 o
  -4   8   5       25.36       24.80      1.73 o
  -3   8   5        0.88        4.15      1.65 o
  -2   8   5       14.33       15.83      3.95 o
  -1   8   5        1.97        4.78      0.95 o
   0   8   5        0.12        1.31      0.96 o
 -10   9   5       11.65        9.14      2.37 o
  -9   9   5       19.77       16.97      2.15 o
  -8   9   5       12.26       15.81      1.93 o
  -7   9   5      383.98      385.98      2.12 o
  -6   9   5      133.57      148.65      2.00 o
  -5   9   5      113.27      121.94      1.80 o
  -4   9   5        2.11       12.60      1.79 o
  -3   9   5       11.20       15.16      1.61 o
  -2   9   5       15.96       14.00      3.48 o
  -9  10   5       42.96       48.04      2.29 o
  -8  10   5       31.40       37.54      1.89 o
  -7  10   5       14.96       22.68      1.97 o
  -6  10   5      587.18      617.37      2.53 o
  -5  10   5       51.21       52.56      1.80 o
  -4  10   5       59.41       57.93      1.84 o
   2 -12   6        0.07       -0.79      1.79 o
  -1 -11   6        0.37        2.11      1.52 o
   0 -11   6        0.03        4.28      1.26 o
   1 -11   6       59.09       50.90      2.13 o
   2 -11   6        2.90        7.00      1.76 o
   3 -11   6        0.31        5.08      1.66 o
   4 -11   6        2.49        2.54      1.55 o
   5 -11   6       41.24       39.36      1.55 o
  -3 -10   6       36.32       44.34      1.25 o
  -2 -10   6        6.73        3.63      1.88 o
  -1 -10   6      139.33      138.61      4.50 o
   0 -10   6      119.43      105.44      2.07 o
   1 -10   6       14.54       21.25      1.97 o
   2 -10   6        0.00        0.59      1.89 o
   3 -10   6      584.54      583.88      2.37 o
   4 -10   6      434.87      403.60      2.14 o
   5 -10   6        2.32        2.23      1.84 o
   6 -10   6       11.56        8.63      1.56 o
  -4  -9   6        5.94       11.83      4.31 o
  -3  -9   6       13.11       15.80      1.20 o
  -2  -9   6        1.77        9.48      1.64 o
  -1  -9   6        7.03        9.49      2.11 o
   0  -9   6       31.46       28.14      1.22 o
   1  -9   6      344.64      292.91      2.04 o
   2  -9   6      285.72      256.83      1.21 o
   3  -9   6       31.48       26.02      1.82 o
   4  -9   6       44.22       42.03      1.52 o
   5  -9   6       20.46       19.75      1.62 o
   6  -9   6       59.11       55.44      7.01 o
   7  -9   6       41.01       37.40      1.90 o
  -6  -8   6        9.23       13.54      4.18 o
  -5  -8   6      121.86      122.11      1.47 o
  -4  -8   6       13.68       15.48      1.15 o
  -3  -8   6      526.53      525.76      2.97 o
  -2  -8   6       72.84       73.52      6.50 o
  -1  -8   6       12.95       15.49      2.58 o
   0  -8   6        7.59        9.28      1.15 o
   1  -8   6      185.27      160.58      2.05 o
   2  -8   6      353.28      324.11      2.10 o
   3  -8   6       40.38       38.91      1.51 o
   4  -8   6       73.08       69.70      1.74 o
   5  -8   6        1.07        2.68      2.75 o
   6  -8   6       13.20        9.79      1.19 o
   7  -8   6        7.30       14.40      8.70 o
  -6  -7   6       34.92       34.49      1.51 o
  -5  -7   6      284.43      302.33      1.93 o
  -4  -7   6      417.98      407.29      5.75 o
  -3  -7   6      192.61      187.27      3.09 o
  -2  -7   6      167.84      150.99      5.99 o
  -1  -7   6      436.42      438.18      3.18 o
   0  -7   6       91.77       84.14      1.93 o
   1  -7   6     1628.91     1598.88      2.96 o
   2  -7   6      324.62      332.68      2.03 o
   3  -7   6      339.08      307.78      5.12 o
   4  -7   6       80.52       76.12      1.79 o
   5  -7   6       57.68       50.86      1.47 o
   6  -7   6       31.92       34.86      1.72 o
   7  -7   6        1.20        7.90      1.98 o
  -7  -6   6      291.31      277.93      1.21 o
  -6  -6   6       45.57       43.49      2.25 o
  -5  -6   6      402.08      398.95      1.38 o
  -4  -6   6      186.92      189.40      5.62 o
  -3  -6   6       18.44       24.28      3.08 o
  -2  -6   6      107.33      101.51      1.20 o
  -1  -6   6       19.74       27.98      1.16 o
   0  -6   6      123.12      117.64      1.82 o
   1  -6   6      244.15      220.73      8.94 o
   2  -6   6        1.31        8.83      2.90 o
   3  -6   6       90.30       96.33      4.28 o
   4  -6   6        6.20        3.17      1.37 o
   5  -6   6      137.26      130.70      7.78 o
   6  -6   6       87.33       86.83      1.87 o
   7  -6   6       31.04       25.09      2.53 o
  -8  -5   6        2.71        6.07      1.02 o
  -7  -5   6        0.65        1.69      0.69 o
  -6  -5   6     1051.08     1055.27      5.86 o
  -5  -5   6      919.51      920.58     12.11 o
  -4  -5   6        4.44       15.75      2.85 o
  -3  -5   6      333.64      337.50      3.22 o
  -2  -5   6        6.19       11.72      1.14 o
  -1  -5   6       28.12       24.49      0.63 o
   0  -5   6        5.39        9.66      0.89 o
   1  -5   6        6.37        5.41      2.08 o
   2  -5   6      907.09      912.18      7.92 o
   3  -5   6      215.14      205.02      1.43 o
   4  -5   6        0.04        1.49      3.19 o
   5  -5   6        3.61        7.35      2.38 o
   6  -5   6       73.18       76.87      2.64 o
   7  -5   6       11.81       19.74      2.35 o
  -9  -4   6       21.29       25.30      1.07 o
  -8  -4   6       19.67       24.96      0.95 o
  -7  -4   6     1257.38     1297.69      3.55 o
  -6  -4   6      492.01      481.14      3.17 o
  -5  -4   6      574.19      564.75      6.89 o
  -4  -4   6      100.40      101.04      1.92 o
  -3  -4   6      524.19      537.68      2.63 o
  -2  -4   6       66.32       69.55      1.36 o
  -1  -4   6        4.90        8.84      1.26 o
   0  -4   6     1094.37     1085.06     13.68 o
   1  -4   6       51.07       53.41      5.27 o
   2  -4   6       22.15       15.19      3.64 o
   3  -4   6        0.14        7.04      1.15 o
   4  -4   6        4.12        6.01      1.17 o
   5  -4   6       23.26       28.47      0.43 o
   6  -4   6      649.28      656.58     28.73 o
   7  -4   6      152.15      175.05      2.11 o
 -10  -3   6      124.13      135.03      1.38 o
  -9  -3   6        9.66       12.95      5.72 o
  -8  -3   6      134.44      133.26      1.02 o
  -7  -3   6        2.41        3.25      0.43 o
  -6  -3   6      946.67      942.42     14.61 o
  -5  -3   6       49.22       47.81      0.54 o
  -4  -3   6       63.69       52.83      2.42 o
  -3  -3   6      289.84      297.78      4.77 o
  -2  -3   6       14.75       12.87      2.05 o
  -1  -3   6        2.57        5.54      0.42 o
   0  -3   6        0.34        5.10      1.19 o
   1  -3   6       73.33       66.66      2.60 o
   2  -3   6       25.38       28.60      0.78 o
   3  -3   6      148.87      156.45      7.54 o
   4  -3   6      336.40      347.84      7.14 o
   5  -3   6       85.05       79.90      4.28 o
   6  -3   6        3.79        5.65      1.74 o
   7  -3   6        0.70        4.94      1.80 o
 -10  -2   6       84.14       80.03      7.55 o
  -9  -2   6      125.99      130.77      8.24 o
  -8  -2   6       85.53       84.68      2.61 o
  -7  -2   6       14.23       13.83      2.09 o
  -6  -2   6      686.96      655.17      7.82 o
  -5  -2   6       84.69       79.64      3.63 o
  -4  -2   6      138.72      133.82      1.97 o
  -3  -2   6      222.99      247.97      1.94 o
  -2  -2   6      147.39      156.07      1.77 o
  -1  -2   6      154.98      168.86      0.78 o
   0  -2   6        2.34        3.65      0.86 o
   1  -2   6     1147.11     1100.65      5.46 o
   2  -2   6        8.28       10.92      0.63 o
   3  -2   6       13.57       21.62      0.87 o
   4  -2   6       39.31       44.26      5.03 o
   5  -2   6       52.75       58.25      1.75 o
   6  -2   6      313.56      320.36      2.05 o
 -11  -1   6       10.37       14.04      3.81 o
 -10  -1   6       15.34       10.95      1.43 o
  -9  -1   6       16.88       17.39      4.64 o
  -8  -1   6        1.19        5.97      1.47 o
  -7  -1   6      153.50      144.74      1.37 o
  -6  -1   6      991.83     1001.80      3.33 o
  -5  -1   6        0.29        9.88      2.25 o
  -4  -1   6       48.56       45.91      1.88 o
  -3  -1   6       31.84       28.47      0.48 o
  -2  -1   6      753.59      773.04      9.91 o
  -1  -1   6     1389.84     1484.16      3.62 o
   0  -1   6      911.39      904.05     11.07 o
   1  -1   6        0.84        7.25      3.27 o
   2  -1   6       90.53       86.94      6.54 o
   3  -1   6        0.12        1.59      0.82 o
   4  -1   6       31.15       30.49      1.68 o
   5  -1   6       15.45       24.88      1.65 o
   6  -1   6       29.27       36.24      1.82 o
 -11   0   6      132.64      139.07      2.33 o
 -10   0   6       50.12       54.88      4.80 o
  -9   0   6       28.88       30.71      1.58 o
  -8   0   6       64.32       52.73      6.47 o
  -7   0   6       23.90       40.93      3.12 o
  -6   0   6       26.36       23.37      2.58 o
  -5   0   6        3.59       -1.47      2.17 o
  -4   0   6       17.00       22.97      1.68 o
  -3   0   6      152.45      126.54      5.55 o
  -2   0   6     1047.42     1033.08     12.74 o
  -1   0   6      476.39      466.09      1.83 o
   0   0   6      579.52      554.98      0.88 o
   1   0   6       25.81       30.79      2.47 o
   2   0   6      635.18      624.56      1.12 o
   3   0   6        0.09       -1.06      1.50 o
   4   0   6      129.83      136.22      1.71 o
   5   0   6       12.68       20.75      1.64 o
   6   0   6        1.18        5.94      1.74 o
 -11   1   6        4.40        5.51      2.00 o
 -10   1   6      123.22      108.21      4.65 o
  -9   1   6      198.13      149.59      2.95 o
  -8   1   6        4.49        6.51      2.82 o
  -7   1   6      479.42      443.67     17.27 o
  -6   1   6        4.71       22.72      2.52 o
  -5   1   6       34.05       24.39      2.06 o
  -4   1   6       23.08       28.43      1.58 o
  -3   1   6        6.54        4.08      1.34 o
  -2   1   6       82.58       72.98      4.07 o
  -1   1   6      455.69      519.67      3.29 o
   0   1   6      192.10      181.58      3.85 o
   1   1   6        0.98        5.22      2.84 o
   2   1   6      294.91      269.65      1.62 o
   3   1   6        8.09        8.77      1.47 o
   4   1   6       13.31       16.21      1.49 o
   5   1   6       14.23       17.60      1.56 o
 -11   2   6       48.60       40.81      3.48 o
 -10   2   6        8.53       17.63      2.95 o
  -9   2   6     1127.57     1065.36      3.26 o
  -8   2   6      600.39      613.05      2.79 o
  -7   2   6      318.23      292.00      2.82 o
  -6   2   6       53.37       63.06      2.36 o
  -5   2   6      144.65      149.81      2.06 o
  -4   2   6       21.79       20.06      3.44 o
  -3   2   6      152.72      158.84      1.46 o
  -2   2   6      425.84      392.26      1.00 o
  -1   2   6       47.02       46.95      2.24 o
   0   2   6       23.20       20.22      0.92 o
   1   2   6        9.93       10.46      1.27 o
   2   2   6       20.08       16.75      1.45 o
   3   2   6       22.31       22.21      1.47 o
   4   2   6       29.88       28.77      1.52 o
   5   2   6        6.91        7.84      1.72 o
 -12   3   6        1.78       10.48      2.17 o
 -11   3   6       15.36       14.78      2.75 o
 -10   3   6      148.44      142.73      2.86 o
  -9   3   6      199.99      161.66      2.53 o
  -8   3   6      571.28      620.69      3.00 o
  -7   3   6      432.53      403.97      2.73 o
  -6   3   6     1051.85     1019.27      2.75 o
  -5   3   6       34.60       29.30      1.91 o
  -4   3   6     1985.82     1914.00      2.50 o
  -3   3   6      349.27      347.35      1.63 o
  -2   3   6      129.43      132.42      1.58 o
  -1   3   6        4.13        8.89      0.88 o
   0   3   6      113.30      113.00      5.62 o
   1   3   6       16.67       17.12      0.98 o
   2   3   6       35.05       43.71      1.40 o
   3   3   6        0.48        5.72      1.46 o
   4   3   6       48.54       55.98      1.66 o
 -12   4   6      127.30      130.96      2.72 o
 -11   4   6       10.28       10.65      2.57 o
 -10   4   6        2.79        7.89      2.56 o
  -9   4   6      861.27      820.38      2.92 o
  -8   4   6       53.02       53.57      2.39 o
  -7   4   6      366.38      350.68      2.52 o
  -6   4   6       32.24       40.74      2.24 o
  -5   4   6      102.76       88.72      2.17 o
  -4   4   6      216.78      201.61      1.72 o
  -3   4   6       85.98       81.97      1.67 o
  -2   4   6      288.03      274.71      2.07 o
  -1   4   6        8.27        8.19      1.23 o
   0   4   6        9.64        9.11      2.45 o
   1   4   6       22.00       24.16      1.30 o
   2   4   6       47.55       55.81      1.49 o
   3   4   6       80.35       68.90      1.55 o
 -12   5   6       24.42       38.28      2.69 o
 -11   5   6       14.84       20.85      2.71 o
 -10   5   6       41.20       34.45      2.35 o
  -9   5   6        9.30       16.26      2.46 o
  -8   5   6        3.86       11.52      2.07 o
  -7   5   6      321.07      313.91      2.39 o
  -6   5   6       71.60       71.06      1.98 o
  -5   5   6       31.70       37.23      1.81 o
  -4   5   6      192.34      186.57      1.90 o
  -3   5   6        4.46        7.19      1.52 o
  -2   5   6        0.59        0.99      2.23 o
  -1   5   6        0.05        2.38      1.34 o
   0   5   6        0.14        1.38      1.14 o
   1   5   6       18.33       19.47      1.13 o
   2   5   6        6.86        9.42      1.29 o
 -12   6   6       13.74       11.50      2.66 o
 -11   6   6       64.84       67.55      2.50 o
 -10   6   6        5.88       17.35      2.01 o
  -9   6   6       15.34       20.33      2.32 o
  -8   6   6      153.95      155.14      2.28 o
  -7   6   6      218.06      230.85      2.04 o
  -6   6   6        7.76        3.22      1.68 o
  -5   6   6        5.55        5.40      1.62 o
  -4   6   6      112.31      107.30      1.65 o
  -3   6   6      194.52      166.46      1.73 o
  -2   6   6        1.59        0.43      1.59 o
  -1   6   6        0.11        5.06      4.34 o
   0   6   6        5.29        9.66      2.19 o
   1   6   6      154.95      149.76      1.06 o
 -11   7   6        2.85        7.05      2.53 o
 -10   7   6      181.30      157.59      2.43 o
  -9   7   6        5.73       13.46      2.06 o
  -8   7   6       97.13       98.13      2.08 o
  -7   7   6      177.09      158.85      2.05 o
  -6   7   6       24.82       29.39      1.81 o
  -5   7   6        0.17        3.03      1.66 o
  -4   7   6      671.96      664.36      2.27 o
  -3   7   6      223.60      204.87      1.92 o
  -2   7   6       32.68       30.61      3.80 o
  -1   7   6        2.02        7.51      1.91 o
   0   7   6       17.27       16.56      4.18 o
 -11   8   6       82.69       81.79      8.50 o
 -10   8   6       29.98       21.96      2.36 o
  -9   8   6        6.19       12.39      2.11 o
  -8   8   6       82.68       79.55      2.05 o
  -7   8   6        2.16        1.39      2.17 o
  -6   8   6        4.29        1.30      1.89 o
  -5   8   6       25.28       30.24      1.76 o
  -4   8   6       31.02       31.65      1.82 o
  -3   8   6        3.55        4.79      1.70 o
  -2   8   6        6.95       12.45      3.81 o
  -1   8   6       33.14       27.38      0.95 o
 -10   9   6       25.94       30.00      2.27 o
  -9   9   6        0.05       14.29      2.24 o
  -8   9   6        2.67        4.22      2.09 o
  -7   9   6        1.46        7.06      2.00 o
  -6   9   6        2.51        2.16      1.81 o
  -5   9   6      135.77      126.05      1.90 o
  -4   9   6       88.19       86.55      1.79 o
  -3   9   6       24.48       17.82      1.77 o
  -8  10   6       54.26       55.81      2.25 o
  -7  10   6       72.51       60.19      1.98 o
  -6  10   6      118.09      121.79      2.03 o
  -1 -11   7       29.56       33.35      1.31 o
   0 -11   7       22.78       19.90      1.82 o
   1 -11   7        2.37        3.61      1.65 o
   2 -11   7        0.00       -0.55      1.65 o
   3 -11   7        8.47       12.12      1.56 o
   4 -11   7       74.02       78.23      1.73 o
  -3 -10   7        0.97        7.01      1.20 o
  -2 -10   7        8.00       10.33      1.69 o
  -1 -10   7       64.80       65.16      6.69 o
   0 -10   7       20.28       12.71      1.69 o
   1 -10   7      150.36      144.82      2.03 o
   2 -10   7       21.21        7.44      1.80 o
   3 -10   7        4.70        7.43      1.70 o
   4 -10   7       10.19        1.86      1.38 o
   5 -10   7       33.13       27.17      1.26 o
  -4  -9   7        6.80       10.49      3.68 o
  -3  -9   7       91.26       92.34      1.80 o
  -2  -9   7      126.17      121.57      1.33 o
  -1  -9   7       66.14       59.97      1.19 o
   0  -9   7      229.35      227.39      2.04 o
   1  -9   7       18.80       18.75      1.72 o
   2  -9   7        7.33        2.76      1.64 o
   3  -9   7        8.20        8.46      1.59 o
   4  -9   7      175.83      172.59      3.24 o
   5  -9   7        6.32        9.71      4.58 o
   6  -9   7      134.67      123.99     12.94 o
  -6  -8   7       15.85       17.01      3.69 o
  -5  -8   7        1.50       10.22      1.09 o
  -4  -8   7      142.04      131.89      8.95 o
  -3  -8   7      136.89      132.26      2.99 o
  -2  -8   7        0.50        6.05      1.11 o
  -1  -8   7       89.23       79.53      4.40 o
   0  -8   7        0.36        7.97      1.73 o
   1  -8   7       35.93       30.49      1.45 o
   2  -8   7      188.81      166.67      3.22 o
   3  -8   7      195.12      163.97      6.66 o
   4  -8   7       42.50       38.36      3.85 o
   5  -8   7       87.68       90.74      5.64 o
   6  -8   7        4.96       11.49      1.33 o
  -7  -7   7        5.77        8.89      1.71 o
  -6  -7   7      110.91      110.72      6.53 o
  -5  -7   7       48.93       45.20      9.41 o
  -4  -7   7      181.57      168.03      1.32 o
  -3  -7   7       85.51      107.18      1.28 o
  -2  -7   7       26.96       24.99      3.02 o
  -1  -7   7       28.15       25.79      1.62 o
   0  -7   7        4.10        5.94      1.66 o
   1  -7   7       64.58       65.44      3.27 o
   2  -7   7      374.15      358.51      5.49 o
   3  -7   7      171.23      171.49      3.66 o
   4  -7   7       15.58       16.68      1.35 o
   5  -7   7       16.11       22.67      5.37 o
   6  -7   7       68.57       65.61      2.43 o
  -7  -6   7        2.31        6.93      0.88 o
  -6  -6   7       44.48       45.81      2.77 o
  -5  -6   7        5.81        9.82      3.72 o
  -4  -6   7      788.66      771.90      3.92 o
  -3  -6   7      904.19      835.93      6.24 o
  -2  -6   7      999.87      975.39     14.64 o
  -1  -6   7      359.66      359.09      1.77 o
   0  -6   7        8.21       14.30      1.27 o
   1  -6   7       47.35       46.92      0.27 o
   2  -6   7     1656.29     1575.78      3.15 o
   3  -6   7       11.90       10.76      3.61 o
   4  -6   7       23.38       23.89      1.17 o
   5  -6   7        3.26        5.94      1.25 o
   6  -6   7        1.56       10.78      2.33 o
  -7  -5   7       12.20       14.45      1.85 o
  -6  -5   7       32.00       33.30      1.87 o
  -5  -5   7      331.20      327.21      1.41 o
  -4  -5   7      496.03      493.70      6.46 o
  -3  -5   7      591.04      592.21      5.75 o
  -2  -5   7      224.80      207.56      5.71 o
  -1  -5   7      100.18      113.81      0.35 o
   0  -5   7        0.93        5.75      2.75 o
   1  -5   7      648.90      595.40     19.66 o
   2  -5   7      133.72      132.48     11.03 o
   3  -5   7      137.58      134.52      1.43 o
   4  -5   7       19.99       23.69      1.07 o
   5  -5   7       41.66       42.34      2.14 o
   6  -5   7        0.01        5.46      1.76 o
  -9  -4   7       78.71       82.20      2.74 o
  -8  -4   7       30.05       29.59      1.93 o
  -7  -4   7      141.17      135.93      7.12 o
  -6  -4   7       50.23       49.93      1.29 o
  -5  -4   7      412.45      395.18      2.18 o
  -4  -4   7       72.45       76.48      2.50 o
  -3  -4   7     1098.93     1005.39     12.40 o
  -2  -4   7       18.90       30.23      0.84 o
  -1  -4   7      727.31      782.13     11.58 o
   0  -4   7      208.98      225.53      0.69 o
   1  -4   7      484.14      498.91     20.47 o
   2  -4   7       24.50       24.92      0.74 o
   3  -4   7      105.26       96.22     12.38 o
   4  -4   7      229.85      231.79      1.83 o
   5  -4   7      100.64      102.28      1.82 o
   6  -4   7       23.13       30.97      1.73 o
 -10  -3   7      207.28      203.84      3.76 o
  -9  -3   7       17.20       22.74      1.14 o
  -8  -3   7       31.54       30.41      2.26 o
  -7  -3   7       97.32      101.24      3.24 o
  -6  -3   7     1294.66     1335.46     19.78 o
  -5  -3   7      394.78      353.22      8.11 o
  -4  -3   7      242.14      240.06      4.19 o
  -3  -3   7        0.11        2.69      0.66 o
  -2  -3   7       37.58       29.49      1.00 o
  -1  -3   7        0.00        2.49      1.08 o
   0  -3   7      101.71       93.52      0.80 o
   1  -3   7      412.33      389.60      8.08 o
   2  -3   7      315.31      341.56     22.53 o
   3  -3   7        4.47        6.52      1.59 o
   4  -3   7       53.09       47.61      2.95 o
   5  -3   7        2.71        4.87      1.72 o
   6  -3   7       30.01       28.62      1.75 o
 -10  -2   7        2.30        4.20      6.87 o
  -9  -2   7       13.98       18.82      2.65 o
  -8  -2   7        1.73        6.09      1.87 o
  -7  -2   7     1119.37     1054.91      2.63 o
  -6  -2   7      524.73      485.77     12.95 o
  -5  -2   7       65.87       65.28      4.23 o
  -4  -2   7      936.14      960.87      8.28 o
  -3  -2   7      558.33      562.58      5.88 o
  -2  -2   7        7.98        7.16      2.10 o
  -1  -2   7      109.28      133.51      0.65 o
   0  -2   7        3.60       10.48      1.01 o
   1  -2   7       41.19       38.82      1.06 o
   2  -2   7        1.79        6.91      4.03 o
   3  -2   7        1.06        3.26      0.68 o
   4  -2   7       15.50       17.12      5.23 o
   5  -2   7        0.09        2.92      1.33 o
   6  -2   7        1.01        0.90      1.80 o
 -11  -1   7       46.89       49.30      4.30 o
 -10  -1   7        4.71        7.47      1.31 o
  -9  -1   7       13.30       14.72      5.53 o
  -8  -1   7        1.77        1.96      2.03 o
  -7  -1   7      303.42      285.62      3.72 o
  -6  -1   7      188.76      191.10      2.69 o
  -5  -1   7      683.98      658.04      2.65 o
  -4  -1   7      192.88      204.23      0.72 o
  -3  -1   7      324.13      338.28      1.80 o
  -2  -1   7      217.63      209.38      8.95 o
  -1  -1   7        0.20        4.47      1.72 o
   0  -1   7       32.43       29.54      0.72 o
   1  -1   7       10.27       12.52      0.97 o
   2  -1   7      145.87      132.02      5.43 o
   3  -1   7       33.13       31.61      3.16 o
   4  -1   7      103.25       97.62      4.36 o
   5  -1   7        0.22        4.14      1.61 o
 -11   0   7       23.26       25.01      1.52 o
 -10   0   7       40.06       46.04      3.66 o
  -9   0   7       89.69       84.01      1.51 o
  -8   0   7      143.76      159.65      2.69 o
  -7   0   7      296.36      298.92      3.14 o
  -6   0   7      464.98      463.61      2.87 o
  -5   0   7      235.35      234.41      2.40 o
  -4   0   7        3.61        9.15      4.43 o
  -3   0   7       42.29       42.05      1.62 o
  -2   0   7      798.78      792.88      3.82 o
  -1   0   7      884.41      872.33      7.19 o
   0   0   7     1690.11     1714.42      1.73 o
   1   0   7       41.17       38.77      1.59 o
   2   0   7        0.34        1.35      2.13 o
   3   0   7       12.30       17.64      1.74 o
   4   0   7        0.23        4.15      1.75 o
   5   0   7       81.20       89.13      5.17 o
 -11   1   7      179.03      182.32      4.67 o
 -10   1   7        6.01       11.58      2.69 o
  -9   1   7        8.28       13.57      2.79 o
  -8   1   7      239.13      218.11      2.87 o
  -7   1   7       69.95       64.29      2.87 o
  -6   1   7      417.91      393.49      2.64 o
  -5   1   7      345.03      302.45      2.16 o
  -4   1   7      329.30      322.33      2.14 o
  -3   1   7       12.97       21.01      1.63 o
  -2   1   7      217.32      206.39      1.95 o
  -1   1   7       14.52       14.82      1.80 o
   0   1   7        1.54        3.22      1.12 o
   1   1   7      550.69      541.76      1.21 o
   2   1   7      108.68       91.65      2.59 o
   3   1   7        5.22        5.58      1.19 o
   4   1   7      153.59      152.79      2.51 o
 -11   2   7        0.11        1.45      2.82 o
 -10   2   7        1.20       -4.32      2.88 o
  -9   2   7       43.83       41.48      2.79 o
  -8   2   7        5.91       15.88      2.51 o
  -7   2   7       25.12       27.22      2.70 o
  -6   2   7       95.23       87.75      2.49 o
  -5   2   7      343.25      333.92      2.28 o
  -4   2   7       79.56       74.65      1.91 o
  -3   2   7      203.37      199.20      1.73 o
  -2   2   7      174.80      176.99      1.05 o
  -1   2   7       99.61       81.93      0.88 o
   0   2   7      462.24      447.85      1.68 o
   1   2   7       19.35       21.02      2.07 o
   2   2   7       12.81       15.11      0.96 o
   3   2   7        1.65        7.39      1.41 o
   4   2   7        1.73        4.10      1.68 o
 -12   3   7       17.08       17.50      2.77 o
 -11   3   7        0.00       -0.98      2.80 o
 -10   3   7      227.25      215.07      3.16 o
  -9   3   7      189.15      147.72      2.81 o
  -8   3   7      850.38      808.05      2.86 o
  -7   3   7      329.09      342.00      2.52 o
  -6   3   7        1.61       17.39      2.39 o
  -5   3   7      212.52      200.03      3.62 o
  -4   3   7       67.61       69.14      1.82 o
  -3   3   7       55.15       51.80      1.85 o
  -2   3   7       27.11       30.22      1.72 o
  -1   3   7        0.94        2.21      0.46 o
   0   3   7       41.24       34.29      1.82 o
   1   3   7       10.05        8.01      1.02 o
   2   3   7       86.70       80.41      1.08 o
   3   3   7       27.27       37.64      2.53 o
 -12   4   7       60.15       65.41      3.02 o
 -11   4   7        0.05       10.79      2.84 o
 -10   4   7       34.24       32.82      2.92 o
  -9   4   7      135.96      144.61      2.65 o
  -8   4   7       89.08       92.73      2.38 o
  -7   4   7     1064.73     1064.84      2.70 o
  -6   4   7       34.62       32.84      2.07 o
  -5   4   7      680.71      746.58      2.68 o
  -4   4   7      170.84      167.63      1.79 o
  -3   4   7       55.23       39.87      1.65 o
  -2   4   7       22.94       19.15      1.43 o
  -1   4   7      137.13      127.32      1.11 o
   0   4   7      121.15      120.36      0.79 o
   1   4   7        0.86        1.55      1.24 o
   2   4   7       18.37       24.36      1.40 o
 -12   5   7       25.21       35.72      3.01 o
 -11   5   7       35.24       29.43      2.76 o
 -10   5   7       44.33       42.45      2.71 o
  -9   5   7       11.38       15.11      2.56 o
  -8   5   7       77.18       63.50      2.33 o
  -7   5   7       20.75       25.74      2.12 o
  -6   5   7       79.47       72.62      1.87 o
  -5   5   7       23.39       18.90      1.65 o
  -4   5   7       14.11       12.25      1.60 o
  -3   5   7       26.42       33.11      1.54 o
  -2   5   7      368.69      327.27      1.92 o
  -1   5   7       10.57       12.59      1.13 o
   0   5   7       84.42       81.14      0.82 o
   1   5   7       10.17       13.20      0.82 o
 -11   6   7        5.91       11.14      2.65 o
 -10   6   7       26.52       19.36      2.48 o
  -9   6   7        3.94        4.26      2.50 o
  -8   6   7       11.93       15.21      2.36 o
  -7   6   7       85.37       82.50      2.08 o
  -6   6   7       35.19       32.00      1.81 o
  -5   6   7      130.55      106.65      1.82 o
  -4   6   7       21.36       23.27      1.69 o
  -3   6   7       41.30       36.16      1.65 o
  -2   6   7        0.00        1.59      1.68 o
  -1   6   7        9.98       12.33      1.74 o
   0   6   7        1.57        4.52      1.66 o
 -11   7   7       64.88       75.35      2.74 o
 -10   7   7      286.95      297.30      2.71 o
  -9   7   7        1.58       -2.23      2.42 o
  -8   7   7       60.62       57.14      2.31 o
  -7   7   7       29.75       28.04      1.93 o
  -6   7   7        9.36        6.88      1.85 o
  -5   7   7        1.07        3.48      1.89 o
  -4   7   7        1.88        5.45      1.70 o
  -3   7   7       87.40       80.22      1.88 o
  -2   7   7        0.02        1.79      1.56 o
  -1   7   7       43.99       44.99      1.67 o
 -10   8   7       13.42       24.53      2.46 o
  -9   8   7       72.72       70.78      2.46 o
  -8   8   7      148.24      155.15      2.31 o
  -7   8   7       19.27       16.39      2.24 o
  -6   8   7       40.14       44.25      2.00 o
  -5   8   7        6.10       12.40      1.72 o
  -4   8   7       63.74       59.56      1.93 o
  -3   8   7      511.71      457.41      2.21 o
  -9   9   7       30.84       44.94      2.35 o
  -8   9   7        0.30        3.69      1.92 o
  -7   9   7        0.06        1.76      2.09 o
  -6   9   7        2.66        7.43      1.81 o
  -5   9   7       13.34       16.62      1.80 o
   0 -11   8       36.96       36.02      1.64 o
   1 -11   8       17.47       12.31      1.54 o
   2 -11   8       32.18       26.52      1.80 o
  -3 -10   8        0.08        6.51      1.32 o
  -2 -10   8        0.14        6.08      1.75 o
  -1 -10   8       42.16       48.50      1.82 o
   0 -10   8       16.37       14.01      1.77 o
   1 -10   8       33.90       31.02      1.73 o
   2 -10   8       19.91       16.12      1.45 o
   3 -10   8        5.45        5.05      2.58 o
   4 -10   8        2.13       11.59      6.11 o
  -4  -9   8        1.71        5.70      1.18 o
  -3  -9   8       11.61        8.57      1.22 o
  -2  -9   8       80.18       79.74      1.75 o
  -1  -9   8        1.08        6.50      1.63 o
   0  -9   8        6.28        6.53      1.65 o
   1  -9   8       72.71       77.71     12.73 o
   2  -9   8       10.26       17.09      3.24 o
   3  -9   8       11.45       17.72      4.77 o
   4  -9   8      219.05      190.39     16.80 o
   5  -9   8        2.18       14.69      7.36 o
  -6  -8   8        0.07        0.61      2.75 o
  -5  -8   8      105.19       92.77      7.33 o
  -4  -8   8       43.67       40.03      6.25 o
  -3  -8   8       21.16       22.13      1.12 o
  -2  -8   8       37.14       45.87      2.82 o
  -1  -8   8       20.46       26.67      1.44 o
   0  -8   8       52.19       44.87      1.67 o
   1  -8   8       15.96       17.77      1.06 o
   2  -8   8       27.18       28.02      3.66 o
   3  -8   8       71.72       67.98      8.26 o
   4  -8   8       18.43       18.44      3.81 o
   5  -8   8        9.66       20.48      4.11 o
  -7  -7   8       23.96       38.04      1.88 o
  -6  -7   8        4.85       11.72      6.63 o
  -5  -7   8       26.41       33.96      1.45 o
  -4  -7   8        4.53        6.38      1.22 o
  -3  -7   8      574.17      542.46     15.30 o
  -2  -7   8        0.13        4.75      1.08 o
  -1  -7   8        4.66        5.02      1.68 o
   0  -7   8       10.99       13.06      1.15 o
   1  -7   8      566.77      541.96     49.34 o
   2  -7   8        0.08        2.97      2.61 o
   3  -7   8        0.10        6.05      2.02 o
   4  -7   8      137.03      125.75      2.10 o
   5  -7   8      138.63      120.53     13.38 o
  -7  -6   8       76.05       68.36      5.43 o
  -6  -6   8       30.75       29.20      0.89 o
  -5  -6   8       13.53       14.95      1.91 o
  -4  -6   8      318.65      284.70      1.46 o
  -3  -6   8       62.83       61.05      0.92 o
  -2  -6   8      203.98      205.30      0.97 o
  -1  -6   8        6.84        6.32      0.97 o
   0  -6   8       37.07       45.18      1.09 o
   1  -6   8      161.04      143.81      1.44 o
   2  -6   8      135.90      125.75      8.15 o
   3  -6   8       49.33       49.06      4.06 o
   4  -6   8       20.70       19.82      2.56 o
   5  -6   8       20.90       23.50      2.30 o
  -8  -5   8       44.75       58.38      2.82 o
  -7  -5   8       51.50       47.27      6.64 o
  -6  -5   8       14.20       15.17      3.43 o
  -5  -5   8       48.15       44.48      1.45 o
  -4  -5   8        1.31       -0.97      1.21 o
  -3  -5   8       35.16       28.64      1.26 o
  -2  -5   8        6.63        9.39      0.86 o
  -1  -5   8     1033.56     1038.12      4.90 o
   0  -5   8      367.04      388.07      7.16 o
   1  -5   8      138.69      142.78      2.13 o
   2  -5   8      138.12      149.91      8.99 o
   3  -5   8       43.39       45.36      3.63 o
   4  -5   8        4.02        6.69      1.56 o
   5  -5   8       48.76       57.68      1.72 o
  -9  -4   8        2.61       11.70      2.95 o
  -8  -4   8        6.76        5.80      2.75 o
  -7  -4   8      188.02      188.22      4.19 o
  -6  -4   8       41.22       34.05      1.53 o
  -5  -4   8       75.35       76.16      1.75 o
  -4  -4   8      289.90      275.71      1.92 o
  -3  -4   8      438.78      446.31      5.23 o
  -2  -4   8      155.11      142.37     13.46 o
  -1  -4   8       86.94       85.07      3.62 o
   0  -4   8      144.63      156.87      1.04 o
   1  -4   8      582.48      601.31      2.37 o
   2  -4   8     1773.19     2053.44      5.36 o
   3  -4   8       27.15       30.25      1.55 o
   4  -4   8       41.46       45.04      1.87 o
   5  -4   8        5.19       16.49      1.74 o
 -10  -3   8        3.88       11.17      3.09 o
  -9  -3   8        0.61       -4.11      2.74 o
  -8  -3   8       10.32       22.61      3.01 o
  -7  -3   8        8.40       11.50      0.47 o
  -6  -3   8        0.49        4.21      0.81 o
  -5  -3   8      297.49      297.49      1.71 o
  -4  -3   8      201.91      185.70      3.83 o
  -3  -3   8       15.27       14.37      0.71 o
  -2  -3   8      677.72      659.88      5.91 o
  -1  -3   8       81.08       72.23      1.67 o
   0  -3   8        1.01        4.50      0.70 o
   1  -3   8     1064.06     1118.83      3.73 o
   2  -3   8      543.66      548.52      5.01 o
   3  -3   8        9.70       13.08      2.08 o
   4  -3   8       55.79       58.15      1.56 o
   5  -3   8       47.73       41.23      1.79 o
 -10  -2   8        8.80        7.73      2.81 o
  -9  -2   8      100.40       88.39      0.66 o
  -8  -2   8      304.90      272.08      6.07 o
  -7  -2   8        5.66        6.03      3.77 o
  -6  -2   8      864.53      814.27     18.99 o
  -5  -2   8      178.75      177.65      2.45 o
  -4  -2   8      101.21       98.60      3.92 o
  -3  -2   8        2.33        3.84      1.85 o
  -2  -2   8      228.89      233.37      0.69 o
  -1  -2   8        0.04        6.22      1.37 o
   0  -2   8       10.29       13.25      1.60 o
   1  -2   8      156.93      157.66      2.47 o
   2  -2   8      301.08      320.22      3.02 o
   3  -2   8        9.69       13.43      1.02 o
   4  -2   8       40.62       37.53      3.34 o
   5  -2   8       14.06       20.72      1.82 o
 -11  -1   8        1.01        4.34      7.61 o
 -10  -1   8       37.22       36.47      1.26 o
  -9  -1   8        8.33       13.41      5.22 o
  -8  -1   8       13.91       16.80      1.08 o
  -7  -1   8       36.96       37.08      2.71 o
  -6  -1   8     1991.79     2020.68      3.71 o
  -5  -1   8       74.02       69.39      4.26 o
  -4  -1   8      151.78      146.89      0.91 o
  -3  -1   8       18.68       10.46      1.65 o
  -2  -1   8      390.86      402.84     12.43 o
  -1  -1   8        0.71        5.78      2.99 o
   0  -1   8       88.64       92.51      4.69 o
   1  -1   8        1.48        2.31      0.77 o
   2  -1   8      573.62      607.75      8.16 o
   3  -1   8       31.78       33.61      1.61 o
   4  -1   8       12.99       16.73      0.88 o
 -11   0   8       70.33       77.41      5.74 o
 -10   0   8      196.56      193.65     19.51 o
  -9   0   8       57.66       60.56      2.91 o
  -8   0   8        3.54        5.61      2.63 o
  -7   0   8      518.20      480.75      2.86 o
  -6   0   8      382.48      374.34      2.96 o
  -5   0   8       25.95       24.61      0.61 o
  -4   0   8       74.76       65.62      2.12 o
  -3   0   8      633.57      639.45      2.25 o
  -2   0   8       33.58       38.76      2.72 o
  -1   0   8       17.92       24.48      4.16 o
   0   0   8        0.23        0.26      0.82 o
   1   0   8      162.27      161.54      4.48 o
   2   0   8       17.71       15.15      0.95 o
   3   0   8        0.05        2.80      1.81 o
   4   0   8       70.81       65.26      5.47 o
 -11   1   8        1.61        1.20      2.86 o
 -10   1   8        7.24        7.29      3.05 o
  -9   1   8       11.81       10.90      2.76 o
  -8   1   8       12.70        7.90      2.58 o
  -7   1   8       13.06       16.10      2.32 o
  -6   1   8      947.75      905.00      2.79 o
  -5   1   8       44.04       43.45      7.56 o
  -4   1   8       55.47       71.74      2.05 o
  -3   1   8       42.57       52.43      1.85 o
  -2   1   8      247.40      235.75      3.90 o
  -1   1   8      173.57      181.69      1.01 o
   0   1   8        6.61       11.71      0.90 o
   1   1   8       28.09       28.75      1.44 o
   2   1   8      136.78      140.07      1.96 o
   3   1   8        3.96        4.32      1.00 o
 -11   2   8        5.68        5.76      3.03 o
 -10   2   8      139.71      133.47      2.82 o
  -9   2   8        3.71        3.81      2.72 o
  -8   2   8       14.91       13.30      2.53 o
  -7   2   8      597.70      567.96      2.51 o
  -6   2   8      674.84      658.83      2.57 o
  -5   2   8      105.26      102.14      2.35 o
  -4   2   8      185.56      176.05      2.17 o
  -3   2   8       29.55       28.35      1.70 o
  -2   2   8       14.99       14.43      1.15 o
  -1   2   8       61.52       65.93      1.45 o
   0   2   8      350.55      334.38      1.18 o
   1   2   8      215.13      215.37      1.12 o
   2   2   8      142.55      121.62      1.18 o
   3   2   8        1.23        8.81      1.30 o
 -11   3   8      332.37      353.93      3.11 o
 -10   3   8       15.28       17.24      2.73 o
  -9   3   8        0.02       -1.22      2.64 o
  -8   3   8       44.55       40.34      2.22 o
  -7   3   8       94.99       77.49      2.09 o
  -6   3   8      199.83      223.05      2.18 o
  -5   3   8      372.18      372.46      2.17 o
  -4   3   8      161.22      155.66      1.96 o
  -3   3   8      449.36      435.16      2.06 o
  -2   3   8      394.83      351.94      3.07 o
  -1   3   8       27.79       25.01      1.10 o
   0   3   8       16.92       17.18      2.07 o
   1   3   8        0.10        0.95      2.34 o
   2   3   8        3.44        3.60      1.08 o
 -11   4   8       40.71       36.72      2.86 o
 -10   4   8        3.97        3.35      2.69 o
  -9   4   8      121.18      109.37      2.27 o
  -8   4   8      208.40      188.33      2.36 o
  -7   4   8     1070.19     1088.04      2.90 o
  -6   4   8      466.25      459.75      2.21 o
  -5   4   8      151.80      164.38      2.15 o
  -4   4   8        2.53        8.07      1.65 o
  -3   4   8      150.62      137.66      1.72 o
  -2   4   8        3.09        2.85      1.56 o
  -1   4   8       13.43       13.92      2.23 o
   0   4   8       99.63       92.44      4.08 o
   1   4   8       16.29       15.49      1.70 o
 -11   5   8       22.98       18.30      2.68 o
 -10   5   8       84.11       73.58      2.59 o
  -9   5   8       37.43       40.97      2.49 o
  -8   5   8       19.32       19.25      2.28 o
  -7   5   8      131.85      140.61      2.36 o
  -6   5   8      125.34      117.15      1.98 o
  -5   5   8      391.78      372.64      2.06 o
  -4   5   8       21.47       28.25      1.76 o
  -3   5   8      714.91      713.23      2.38 o
  -2   5   8        0.19        9.83      1.62 o
  -1   5   8        1.59        2.48      2.56 o
   0   5   8       24.12       29.65      1.19 o
 -11   6   8        5.73       13.69      2.52 o
 -10   6   8       28.55       24.67      2.58 o
  -9   6   8        3.07        6.47      2.31 o
  -8   6   8      187.09      189.54      2.47 o
  -7   6   8       71.10       63.57      2.24 o
  -6   6   8        7.24       12.89      1.85 o
  -5   6   8        0.09        3.57      1.74 o
  -4   6   8        0.82        6.93      1.76 o
  -3   6   8       12.34       12.43      1.81 o
  -2   6   8        0.54        9.80      1.73 o
  -1   6   8        3.02        1.86      1.70 o
 -10   7   8        1.73       10.14      2.47 o
  -9   7   8        4.70       11.87      2.34 o
  -8   7   8       30.87       26.28      2.42 o
  -7   7   8        4.29        7.78      2.02 o
  -6   7   8       81.71       76.10      1.97 o
  -5   7   8        0.39        6.20      1.91 o
  -4   7   8       77.65       79.73      1.85 o
  -3   7   8       17.43       15.34      1.75 o
  -2   7   8        0.03        5.65      1.85 o
  -9   8   8        6.52       18.16      2.55 o
  -8   8   8      128.56      145.09      2.36 o
  -7   8   8        0.48        3.72      2.08 o
  -6   8   8        3.42        5.53      1.83 o
  -5   8   8        8.20       11.46      1.96 o
  -4   8   8        5.10       10.52      1.81 o
  -2 -10   9        0.00       -0.55      1.27 o
  -1 -10   9        0.04        7.51      1.81 o
   0 -10   9       13.61       12.72      1.69 o
   1 -10   9       16.81       10.95      1.51 o
   2 -10   9        1.27        3.55      1.54 o
  -4  -9   9       25.28       27.76      2.66 o
  -3  -9   9       19.53       25.76      1.18 o
  -2  -9   9      115.09      106.60      1.25 o
  -1  -9   9      153.34      155.21      1.83 o
   0  -9   9       14.95        6.90      1.64 o
   1  -9   9        3.72        0.82      1.51 o
   2  -9   9        1.42        6.30      1.33 o
   3  -9   9       10.90       16.93      4.86 o
  -5  -8   9       45.50       44.30      1.49 o
  -4  -8   9       10.82        8.74      1.12 o
  -3  -8   9      146.33      132.25      4.13 o
  -2  -8   9       22.93       25.79      1.09 o
  -1  -8   9       23.25       27.23      1.61 o
   0  -8   9        9.69        4.34      1.52 o
   1  -8   9       86.66      100.55      7.68 o
   2  -8   9       49.71       47.43      2.09 o
   3  -8   9       16.79       18.34      3.97 o
   4  -8   9       20.54       22.81      4.24 o
  -6  -7   9       78.85       72.32      5.96 o
  -5  -7   9       89.45       91.58      1.01 o
  -4  -7   9      110.87      126.18      1.15 o
  -3  -7   9       98.25       82.44      4.20 o
  -2  -7   9       67.65       57.97      2.12 o
  -1  -7   9      145.03      129.99      1.52 o
   0  -7   9        6.78        7.08      1.14 o
   1  -7   9       11.79       13.64      1.55 o
   2  -7   9       42.04       47.43      3.34 o
   3  -7   9       59.28       55.06      6.36 o
   4  -7   9      197.84      207.04     25.89 o
  -7  -6   9       28.78       32.88      1.11 o
  -6  -6   9        1.17        2.49      0.87 o
  -5  -6   9      149.27      143.60      1.17 o
  -4  -6   9      124.19      128.62      2.60 o
  -3  -6   9        2.71        6.06      1.05 o
  -2  -6   9      345.29      291.02     12.57 o
  -1  -6   9       16.90       14.50      1.40 o
   0  -6   9        1.59        6.17      0.47 o
   1  -6   9        0.89        6.00      0.78 o
   2  -6   9      137.03      126.41      7.51 o
   3  -6   9        0.82        2.44      1.27 o
   4  -6   9       18.34       25.44      1.54 o
  -8  -5   9        5.16       11.45      2.76 o
  -7  -5   9        7.98        8.04      1.20 o
  -6  -5   9       72.75       81.80      1.32 o
  -5  -5   9        5.63        2.92      0.93 o
  -4  -5   9       78.74       55.09      1.52 o
  -3  -5   9      488.96      418.53      4.36 o
  -2  -5   9      497.39      502.73     33.26 o
  -1  -5   9      723.58      706.15     12.93 o
   0  -5   9      148.16      145.80      0.60 o
   1  -5   9       83.86       82.39     12.50 o
   2  -5   9       99.08      100.62      3.87 o
   3  -5   9      203.56      217.49      1.47 o
   4  -5   9      170.83      199.87      1.82 o
  -9  -4   9      111.04       98.93      2.85 o
  -8  -4   9        8.23       11.69      2.78 o
  -7  -4   9        3.35        7.45      0.98 o
  -6  -4   9       42.68       40.86      2.98 o
  -5  -4   9      112.92      106.63      0.78 o
  -4  -4   9       24.32       14.18      0.92 o
  -3  -4   9       40.58       42.85      2.17 o
  -2  -4   9      208.56      181.17      9.37 o
  -1  -4   9      171.36      166.31      4.75 o
   0  -4   9       18.81       16.02      0.80 o
   1  -4   9      507.28      563.56      4.01 o
   2  -4   9      632.19      683.75      1.74 o
   3  -4   9       16.84       20.26      1.45 o
   4  -4   9       76.43       98.02      1.63 o
  -9  -3   9       15.70       22.94      2.96 o
  -8  -3   9        0.57        4.78      2.69 o
  -7  -3   9       21.71       25.55      2.55 o
  -6  -3   9      142.75      123.93      5.73 o
  -5  -3   9        1.85        2.00      3.44 o
  -4  -3   9       11.60        3.85      1.66 o
  -3  -3   9        8.00       10.85      1.80 o
  -2  -3   9      260.92      281.78      1.39 o
  -1  -3   9       83.34       83.23      0.70 o
   0  -3   9       29.77       26.98      1.65 o
   1  -3   9        0.19        3.99      1.51 o
   2  -3   9      209.12      219.73      3.86 o
   3  -3   9       12.64       14.01      1.64 o
   4  -3   9        3.09       11.58      1.58 o
 -10  -2   9       99.23       71.51      2.80 o
  -9  -2   9       48.45       35.16      2.80 o
  -8  -2   9        6.51       15.38      2.61 o
  -7  -2   9       25.01       29.18      0.53 o
  -6  -2   9      507.04      504.97      8.40 o
  -5  -2   9       80.84       81.61      0.90 o
  -4  -2   9      103.87      106.55      0.79 o
  -3  -2   9      174.48      178.17      1.86 o
  -2  -2   9      310.57      305.40      2.21 o
  -1  -2   9       40.98       62.80      1.93 o
   0  -2   9      151.25      153.73      2.86 o
   1  -2   9      166.59      179.55     13.40 o
   2  -2   9     1860.88     1995.73      4.46 o
   3  -2   9       66.70       72.06      0.89 o
   4  -2   9        0.31        6.16      1.59 o
 -10  -1   9      128.11      138.21      2.75 o
  -9  -1   9        1.23        7.72      1.06 o
  -8  -1   9       37.53       34.38      8.17 o
  -7  -1   9      125.16      114.01      2.65 o
  -6  -1   9      135.21      113.91      2.32 o
  -5  -1   9        2.18        3.35      2.67 o
  -4  -1   9      128.23      122.77      2.11 o
  -3  -1   9       58.05       75.25      1.71 o
  -2  -1   9       46.78       48.43      0.90 o
  -1  -1   9      187.85      175.25      3.09 o
   0  -1   9      252.04      234.96      5.42 o
   1  -1   9       28.89       29.92      0.84 o
   2  -1   9        0.14        4.03      1.14 o
   3  -1   9       20.61       24.32      0.90 o
 -11   0   9       77.04       83.99      1.49 o
 -10   0   9       17.57       15.65      2.48 o
  -9   0   9       26.56       40.43      2.79 o
  -8   0   9      189.11      199.83      2.76 o
  -7   0   9       69.91       64.89      2.50 o
  -6   0   9     1889.21     1865.61      1.26 o
  -5   0   9     1117.46     1135.14      8.03 o
  -4   0   9        3.39        4.13      2.06 o
  -3   0   9        0.75        5.13      1.87 o
  -2   0   9       33.00       29.42      0.83 o
  -1   0   9       18.10       24.63      0.86 o
   0   0   9      205.75      206.82      8.06 o
   1   0   9        0.71        7.23      2.65 o
   2   0   9       37.20       35.74      2.35 o
   3   0   9      186.12      184.68      1.43 o
 -11   1   9       15.22       19.35      2.84 o
 -10   1   9      149.62      132.19      2.89 o
  -9   1   9       77.96       81.51      3.01 o
  -8   1   9       47.46       62.16      2.45 o
  -7   1   9      150.06      150.59      2.52 o
  -6   1   9     1765.84     1703.06      3.73 o
  -5   1   9      101.52      111.84      2.17 o
  -4   1   9      120.08      120.24      1.97 o
  -3   1   9       41.82       44.29      1.65 o
  -2   1   9      123.29      113.12      4.79 o
  -1   1   9       38.52       45.35      9.25 o
   0   1   9       57.40       60.67      5.41 o
   1   1   9        0.65        1.44      0.94 o
   2   1   9       85.30       77.26      1.16 o
 -11   2   9        3.06       21.87      2.71 o
 -10   2   9       37.73       36.33      2.74 o
  -9   2   9        0.54        5.09      2.74 o
  -8   2   9      124.57      122.23      2.63 o
  -7   2   9       27.45       28.40      2.27 o
  -6   2   9      210.48      226.13      2.22 o
  -5   2   9      372.87      373.57      2.22 o
  -4   2   9        4.70        2.94      1.79 o
  -3   2   9      100.96       99.34      1.71 o
  -2   2   9       49.36       48.19      2.80 o
  -1   2   9        0.99        6.06      2.99 o
   0   2   9      105.73      108.51      2.45 o
   1   2   9       19.70       19.23      1.96 o
   2   2   9       46.63       48.12      1.10 o
 -11   3   9       33.58       38.23      2.81 o
 -10   3   9        8.03       19.46      2.61 o
  -9   3   9      182.73      190.03      2.74 o
  -8   3   9      229.75      218.52      2.56 o
  -7   3   9      167.58      159.59      2.31 o
  -6   3   9       14.88       14.55      2.01 o
  -5   3   9      982.50      938.98      2.51 o
  -4   3   9        0.07        2.86      1.72 o
  -3   3   9      371.62      365.44      1.85 o
  -2   3   9       28.35       27.96      4.33 o
  -1   3   9        4.59        3.19      3.37 o
   0   3   9       28.21       21.20      1.04 o
   1   3   9       19.30       21.09      3.06 o
 -11   4   9        1.73        4.39      2.63 o
 -10   4   9       19.48       15.50      2.59 o
  -9   4   9      133.55      127.03      2.63 o
  -8   4   9        8.92       12.31      2.34 o
  -7   4   9       80.72       79.88      2.33 o
  -6   4   9        2.26       19.29      2.01 o
  -5   4   9      198.75      206.00      2.29 o
  -4   4   9      102.44       98.27      2.00 o
  -3   4   9      204.31      219.95      2.13 o
  -2   4   9      143.92      139.91      1.90 o
  -1   4   9       30.36       28.95      1.14 o
   0   4   9       58.64       54.88      1.24 o
 -11   5   9       51.55       54.12      2.85 o
 -10   5   9       78.50       79.50      2.49 o
  -9   5   9        0.73        0.99      2.39 o
  -8   5   9       46.70       45.93      2.26 o
  -7   5   9       21.43       19.17      2.19 o
  -6   5   9       75.36       73.99      2.00 o
  -5   5   9      302.87      286.13      2.17 o
  -4   5   9       47.93       48.84      1.87 o
  -3   5   9       15.66       21.64      1.79 o
  -2   5   9        1.53       11.79      1.75 o
  -1   5   9       30.29       24.43      1.73 o
 -10   6   9        0.00        3.89      2.46 o
  -9   6   9        2.35        5.95      2.25 o
  -8   6   9       81.85       79.47      2.27 o
  -7   6   9       86.22       87.08      2.14 o
  -6   6   9       71.92       76.22      2.27 o
  -5   6   9      172.39      149.23      1.87 o
  -4   6   9       35.03       39.99      1.92 o
  -3   6   9       54.85       63.78      1.94 o
  -9   7   9       88.42       99.44      2.30 o
  -8   7   9       49.77       49.36      2.26 o
  -7   7   9        1.76       10.27      1.97 o
  -6   7   9       32.08       28.83      1.90 o
  -5   7   9        0.15       -2.28      1.76 o
  -4   7   9        7.57       12.80      1.95 o
  -3  -9  10       13.40       19.11      1.57 o
  -2  -9  10        5.95        6.98      1.51 o
  -1  -9  10       66.48       79.64      1.72 o
   0  -9  10       78.39       95.09      1.96 o
   1  -9  10       48.37       51.61      1.67 o
   2  -9  10       22.85       23.10      1.41 o
  -5  -8  10       53.75       58.28      2.05 o
  -4  -8  10       35.62       40.77      3.71 o
  -3  -8  10       83.15       76.91      1.13 o
  -2  -8  10       51.88       40.28      1.59 o
  -1  -8  10       34.67       40.49      1.55 o
   0  -8  10       20.44       17.23      1.72 o
   1  -8  10       74.80       43.39      1.33 o
   2  -8  10        0.42       -0.03      1.20 o
   3  -8  10        6.06       10.16      1.52 o
  -6  -7  10      507.27      522.12      1.34 o
  -5  -7  10        0.00        2.96      1.03 o
  -4  -7  10       14.72       16.81      3.39 o
  -3  -7  10       19.53       19.05      0.88 o
  -2  -7  10      241.51      251.30      3.95 o
  -1  -7  10        0.57        1.48      1.51 o
   0  -7  10        2.08        3.42      1.31 o
   1  -7  10        2.83        4.42      2.84 o
   2  -7  10       59.98       64.53      4.63 o
   3  -7  10       20.93       28.91      8.14 o
  -7  -6  10       41.46       43.91      2.13 o
  -6  -6  10       14.88       17.13      1.45 o
  -5  -6  10       13.82       19.10      3.49 o
  -4  -6  10      117.88      113.51      1.29 o
  -3  -6  10       80.69       71.73      2.69 o
  -2  -6  10       11.01       22.90      8.14 o
  -1  -6  10        0.85        3.14      0.88 o
   0  -6  10      125.14      115.76      4.88 o
   1  -6  10      122.40      131.38     13.92 o
   2  -6  10       96.17       94.58      6.26 o
   3  -6  10        3.63       12.92      1.34 o
  -8  -5  10        6.78       13.27      4.13 o
  -7  -5  10       33.92       28.24      0.76 o
  -6  -5  10       12.18       14.66      1.65 o
  -5  -5  10        7.72       14.46      0.84 o
  -4  -5  10        0.36        2.74      2.77 o
  -3  -5  10      476.27      442.79      8.56 o
  -2  -5  10      245.02      234.38      8.05 o
  -1  -5  10        4.25        5.99      0.47 o
   0  -5  10        1.23        1.04      1.29 o
   1  -5  10      135.64      142.93      1.13 o
   2  -5  10       45.10       58.92      1.35 o
   3  -5  10       14.16       20.64      1.43 o
  -9  -4  10        5.26       13.83      2.85 o
  -8  -4  10        3.28        5.82      3.20 o
  -7  -4  10       86.10       84.14     10.76 o
  -6  -4  10       21.65       23.68      3.12 o
  -5  -4  10      119.97      107.59      2.08 o
  -4  -4  10       20.25       21.51      0.85 o
  -3  -4  10        3.29        5.28      1.61 o
  -2  -4  10      108.42       86.60      1.34 o
  -1  -4  10      279.70      307.91      6.52 o
   0  -4  10      782.48      814.48     15.36 o
   1  -4  10        4.97        7.12      1.12 o
   2  -4  10       72.85       74.32      1.26 o
   3  -4  10       73.31       90.76      1.56 o
  -9  -3  10        8.41        8.46      2.87 o
  -8  -3  10       40.19       34.20      2.86 o
  -7  -3  10      165.86      159.48     11.14 o
  -6  -3  10       29.14       28.06      1.02 o
  -5  -3  10        0.69        3.06      0.89 o
  -4  -3  10      142.39      127.48      2.06 o
  -3  -3  10      520.28      490.99      1.88 o
  -2  -3  10       69.26       67.00      2.94 o
  -1  -3  10       80.29       76.09      1.36 o
   0  -3  10      188.65      191.77      7.11 o
   1  -3  10        6.24       13.30      0.88 o
   2  -3  10       13.26       13.31      1.42 o
   3  -3  10      179.05      172.22      1.69 o
 -10  -2  10       44.13       45.33      2.98 o
  -9  -2  10       10.80       23.70      2.77 o
  -8  -2  10        0.45        9.57      2.72 o
  -7  -2  10        0.81       11.02      7.67 o
  -6  -2  10        1.39        4.19      0.85 o
  -5  -2  10      172.19      145.31      4.66 o
  -4  -2  10       76.89       67.91      2.01 o
  -3  -2  10        0.01        5.97      1.59 o
  -2  -2  10      217.25      203.07      1.17 o
  -1  -2  10        8.08        8.52      2.60 o
   0  -2  10      602.78      611.95     11.22 o
   1  -2  10        6.95       15.89      6.50 o
   2  -2  10       53.90       57.71      2.06 o
   3  -2  10       23.82       31.83      1.58 o
 -10  -1  10       37.11       48.32      2.71 o
  -9  -1  10      114.67      108.30      2.90 o
  -8  -1  10      168.95      166.84      2.90 o
  -7  -1  10       33.89       32.06      1.26 o
  -6  -1  10        9.13        8.32      0.66 o
  -5  -1  10        8.19       10.89      2.00 o
  -4  -1  10      401.74      392.87      2.17 o
  -3  -1  10      266.13      240.84      1.73 o
  -2  -1  10       39.96       39.04      1.88 o
  -1  -1  10       28.52       32.82      3.16 o
   0  -1  10        0.88        5.99      0.90 o
   1  -1  10       82.75       77.17      0.95 o
   2  -1  10       41.47       45.15      3.55 o
 -10   0  10       45.22       53.06      2.75 o
  -9   0  10        1.77       -2.84      2.57 o
  -8   0  10       44.56       63.67      2.64 o
  -7   0  10      240.54      242.15      9.06 o
  -6   0  10       82.47       88.53      1.71 o
  -5   0  10      530.38      523.20      2.40 o
  -4   0  10      182.21      185.79      1.95 o
  -3   0  10      622.48      636.40      2.22 o
  -2   0  10       12.86       20.29      0.91 o
  -1   0  10       46.21       37.79      0.87 o
   0   0  10       24.87       28.21      0.99 o
   1   0  10      173.68      178.79      5.58 o
   2   0  10      168.52      162.65      1.10 o
 -11   1  10       17.03       27.59      2.88 o
 -10   1  10      242.74      253.18      2.89 o
  -9   1  10       32.17       24.19      2.65 o
  -8   1  10        0.17        9.18      2.79 o
  -7   1  10        8.27        7.44      3.42 o
  -6   1  10       78.84       93.69      2.25 o
  -5   1  10       51.44       49.53      2.02 o
  -4   1  10        7.47        9.21      1.87 o
  -3   1  10       25.54       26.64      1.68 o
  -2   1  10        6.07       11.70      0.97 o
  -1   1  10       66.05       62.99      2.61 o
   0   1  10       10.04       14.14      3.54 o
   1   1  10       61.30       61.84      4.54 o
 -11   2  10      165.22      176.32      2.98 o
 -10   2  10       31.95       33.81      2.77 o
  -9   2  10       39.34       34.80      2.85 o
  -8   2  10      110.73      117.43      2.74 o
  -7   2  10       10.89        8.87      2.39 o
  -6   2  10     1028.33     1043.69      2.88 o
  -5   2  10      876.67      870.96      2.56 o
  -4   2  10       98.63      104.38      1.87 o
  -3   2  10        2.18        9.85      1.75 o
  -2   2  10        2.01       11.22      2.03 o
  -1   2  10       24.06       27.80      1.05 o
   0   2  10       32.24       39.80      1.93 o
 -11   3  10       12.32       22.72      2.91 o
 -10   3  10        7.09       20.08      2.52 o
  -9   3  10      380.20      384.97      2.88 o
  -8   3  10      219.65      205.95      2.61 o
  -7   3  10      357.44      350.88      2.56 o
  -6   3  10      137.83      122.40      2.30 o
  -5   3  10       70.01       71.17      2.04 o
  -4   3  10       48.15       44.45      2.08 o
  -3   3  10       85.22       78.07      1.79 o
  -2   3  10       66.98       63.83      1.87 o
  -1   3  10      233.49      233.89      1.27 o
 -11   4  10       11.84       24.05      2.90 o
 -10   4  10       33.56       38.74      2.60 o
  -9   4  10       11.48       12.75      2.43 o
  -8   4  10        0.02        5.67      2.43 o
  -7   4  10       37.73       19.87      2.42 o
  -6   4  10        4.91       10.07      2.12 o
  -5   4  10      177.15      175.22      2.32 o
  -4   4  10      685.53      636.74      2.44 o
  -3   4  10       22.31       24.27      1.81 o
  -2   4  10        8.69       11.85      1.93 o
 -10   5  10       19.37       12.00      2.46 o
  -9   5  10       16.88       27.14      2.49 o
  -8   5  10      153.56      139.02      2.45 o
  -7   5  10        8.80       15.37      2.16 o
  -6   5  10       54.30       53.25      1.87 o
  -5   5  10       96.47       90.79      2.10 o
  -4   5  10        2.53        2.35      1.84 o
  -3   5  10      258.00      244.24      2.24 o
  -9   6  10      160.65      156.00      2.61 o
  -8   6  10       10.31        9.89      2.24 o
  -7   6  10        9.22       12.25      1.91 o
  -6   6  10       14.76       15.97      2.17 o
  -5   6  10       10.16       10.50      1.92 o
  -4  -8  11       17.23       13.15      1.01 o
  -3  -8  11       19.44       17.85      1.39 o
  -2  -8  11        0.63        7.96      1.52 o
  -1  -8  11       50.81       63.79      1.70 o
   0  -8  11       85.99       94.28      1.43 o
   1  -8  11       32.81       34.41      1.64 o
  -5  -7  11        6.59       13.77      1.24 o
  -4  -7  11        2.06        6.34      1.67 o
  -3  -7  11       44.66       48.21      3.70 o
  -2  -7  11      123.10      111.30     12.39 o
  -1  -7  11       20.09       21.70      1.43 o
   0  -7  11      151.94      171.76      1.88 o
   1  -7  11       65.62       69.92      1.54 o
  -6  -6  11      170.42      199.90      1.85 o
  -5  -6  11       10.11       16.04      1.81 o
  -4  -6  11       84.24       83.06      3.54 o
  -3  -6  11        3.68       10.13      3.81 o
  -2  -6  11        9.17       14.01      1.67 o
  -1  -6  11        3.05        2.10      1.40 o
   0  -6  11       14.39       13.99      1.38 o
   1  -6  11        1.49        3.26      0.99 o
   2  -6  11       30.71       33.00      1.22 o
  -7  -5  11      254.23      279.73      4.13 o
  -6  -5  11       54.11       59.54      0.77 o
  -5  -5  11        0.32       -0.20      0.97 o
  -4  -5  11       69.97       66.24      2.18 o
  -3  -5  11        5.21        5.74      0.99 o
  -2  -5  11       16.99       16.75      4.05 o
  -1  -5  11       78.45       67.98      1.13 o
   0  -5  11        9.64        9.84      0.92 o
   1  -5  11       47.58       49.69      1.07 o
   2  -5  11      199.39      207.03      1.38 o
  -8  -4  11       27.95       37.07      1.37 o
  -7  -4  11      266.85      256.39      1.33 o
  -6  -4  11      199.51      176.97      4.13 o
  -5  -4  11       56.26       55.20      3.04 o
  -4  -4  11      144.90      144.48      2.06 o
  -3  -4  11      149.01      148.88      1.76 o
  -2  -4  11       72.12       77.80      1.55 o
  -1  -4  11      234.03      229.70      0.79 o
   0  -4  11       14.09       16.31      0.96 o
   1  -4  11       37.64       47.26      1.23 o
   2  -4  11      274.51      260.43      1.54 o
  -9  -3  11       12.84       17.48      4.46 o
  -8  -3  11        2.49        6.88      1.19 o
  -7  -3  11       32.89       37.68      1.05 o
  -6  -3  11        0.53        4.52      4.19 o
  -5  -3  11       19.52       24.06      5.55 o
  -4  -3  11        2.95       12.59      1.95 o
  -3  -3  11       50.66       54.07      1.69 o
  -2  -3  11        1.82        2.53      0.70 o
  -1  -3  11       81.47       84.02      4.21 o
   0  -3  11       65.19       67.62      0.99 o
   1  -3  11      146.25      146.56      1.39 o
  -9  -2  11        7.87       12.68      2.65 o
  -8  -2  11       25.40       21.66      5.50 o
  -7  -2  11       10.78       10.16      2.64 o
  -6  -2  11       37.72       32.92      2.58 o
  -5  -2  11        9.25       13.20      2.08 o
  -4  -2  11       17.66       32.55      1.98 o
  -3  -2  11      100.27       76.82      1.73 o
  -2  -2  11      218.99      196.09      2.08 o
  -1  -2  11       42.37       38.86      5.00 o
   0  -2  11       23.19       21.37      1.72 o
   1  -2  11       54.72       52.69      0.93 o
 -10  -1  11       41.50       44.97      2.79 o
  -9  -1  11      104.74      110.76      2.94 o
  -8  -1  11       46.66       46.54      1.11 o
  -7  -1  11      107.22       94.00      1.40 o
  -6  -1  11      207.72      183.68      2.39 o
  -5  -1  11       14.12        9.42      2.12 o
  -4  -1  11        0.14        7.26      1.92 o
  -3  -1  11      197.17      180.21      1.88 o
  -2  -1  11       66.68       66.89      1.02 o
  -1  -1  11       18.21       23.67      3.62 o
   0  -1  11        0.07        5.42      1.17 o
   1  -1  11        2.00        9.87      1.00 o
 -10   0  11       35.41       42.55      2.89 o
  -9   0  11       19.74       29.72      2.97 o
  -8   0  11       30.28       35.89      2.60 o
  -7   0  11      514.86      513.86      2.90 o
  -6   0  11        1.96        6.33      2.17 o
  -5   0  11       93.29       90.67      2.11 o
  -4   0  11       78.35       70.30      1.82 o
  -3   0  11      201.82      207.53      1.93 o
  -2   0  11       84.19       79.57      1.01 o
  -1   0  11        8.85       13.78      2.58 o
   0   0  11       43.48       42.64      1.04 o
 -10   1  11      586.86      678.48      3.38 o
  -9   1  11       21.63       26.91      2.52 o
  -8   1  11       33.36       47.47      2.69 o
  -7   1  11       61.36       57.75      2.47 o
  -6   1  11        3.57        7.46      2.21 o
  -5   1  11       24.48       31.72      2.09 o
  -4   1  11       84.65       86.51      2.05 o
  -3   1  11       24.23       24.49      1.74 o
  -2   1  11       68.63       75.15      3.64 o
  -1   1  11       91.46       88.89      1.09 o
   0   1  11       64.42       71.31      1.10 o
 -10   2  11        1.78        0.99      2.61 o
  -9   2  11       28.89       28.74      2.58 o
  -8   2  11       39.77       36.81      2.50 o
  -7   2  11      148.45      140.92      2.52 o
  -6   2  11      268.26      265.97      2.56 o
  -5   2  11        1.61        6.06      2.14 o
  -4   2  11        0.72        4.06      1.84 o
  -3   2  11      114.45      114.08      2.03 o
  -2   2  11       18.19       24.07      1.71 o
  -1   2  11        0.30        6.17      1.09 o
 -10   3  11      915.11     1043.83      3.58 o
  -9   3  11       63.49       68.35      2.37 o
  -8   3  11        0.10       -3.59      2.39 o
  -7   3  11       61.81       56.86      2.51 o
  -6   3  11      132.37      150.56      2.43 o
  -5   3  11       96.47       88.12      2.11 o
  -4   3  11       32.29       25.37      1.90 o
  -3   3  11        0.26        2.85      1.84 o
  -2   3  11        1.71        4.26      1.84 o
  -9   4  11       19.12       14.48      2.40 o
  -8   4  11       46.95       47.43      2.26 o
  -7   4  11       16.13       22.55      2.44 o
  -6   4  11      372.87      393.21      2.65 o
  -5   4  11       41.61       39.85      1.89 o
  -4   4  11       32.06       35.72      2.08 o
  -8   5  11       23.05       25.22      2.39 o
  -7   5  11       42.73       40.58      2.36 o
  -6   5  11      159.83      147.16      2.15 o
  -5   5  11       61.19       64.40      2.31 o
  -4  -7  12       15.06       13.08      1.12 o
  -3  -7  12      102.32       96.79      1.62 o
  -2  -7  12        1.52       -0.90      1.54 o
  -1  -7  12        0.35        3.23      1.48 o
  -5  -6  12      297.44      297.26      6.80 o
  -4  -6  12       28.64       35.76      5.56 o
  -3  -6  12        2.11        3.83      2.46 o
  -2  -6  12       47.15       54.44      1.42 o
  -6  -5  12      102.32      105.87      1.20 o
  -5  -5  12      133.85      149.56      2.12 o
  -4  -5  12        0.06       10.86      1.60 o
  -3  -5  12       48.93       51.58      1.54 o
  -2  -5  12       10.03       11.74      1.30 o
  -7  -4  12       99.73      119.82      1.19 o
  -6  -4  12       32.96       41.42      1.08 o
  -5  -4  12      227.72      213.67      2.34 o
  -4  -4  12       76.69       84.08      1.87 o
  -3  -4  12        0.61        7.74      1.61 o
  -2  -4  12       62.21       69.16      1.54 o
   0  -4  12        9.57       12.81      1.06 o
  -8  -3  12       18.36       25.33      3.95 o
  -7  -3  12      144.58      154.04      4.19 o
  -6  -3  12      291.74      309.26      2.44 o
  -5  -3  12       77.00       80.54      2.23 o
  -4  -3  12       32.32       39.79      1.92 o
  -3  -3  12       53.29       40.93      1.59 o
  -2  -3  12       64.92       49.91      1.56 o
  -1  -3  12      111.77      108.21      2.00 o
   0  -3  12       75.67       73.24      1.22 o
  -8  -2  12        1.80       24.22      2.85 o
  -7  -2  12       10.73       11.74      2.35 o
  -6  -2  12       55.77       65.07      2.24 o
  -5  -2  12        2.53        2.13      1.86 o
  -4  -2  12        0.00        7.30      1.84 o
  -3  -2  12        1.97        1.52      1.64 o
  -2  -2  12       43.25       45.24      1.63 o
  -1  -2  12        3.58        6.28      0.88 o
   0  -2  12        5.73        8.44      1.27 o
  -9  -1  12       90.57       80.38      3.01 o
  -8  -1  12      225.53      231.48      3.02 o
  -7  -1  12        6.75       10.37      2.50 o
  -6  -1  12        9.91        6.83      2.28 o
  -5  -1  12       16.81       16.29      2.11 o
  -4  -1  12       86.68       79.12      1.87 o
  -3  -1  12        8.66       12.99      1.79 o
  -2  -1  12      288.87      287.28      1.16 o
  -1  -1  12       11.42        9.72      2.58 o
  -9   0  12        1.09        6.98      2.63 o
  -8   0  12      194.88      184.07      2.82 o
  -7   0  12        0.71        2.24      2.48 o
  -6   0  12        1.97        4.27      2.04 o
  -5   0  12       64.91       64.50      2.10 o
  -4   0  12       11.77       10.86      1.85 o
  -3   0  12        0.66        6.90      1.84 o
  -2   0  12      115.16      112.86      1.84 o
  -9   1  12       54.42       67.69      2.73 o
  -8   1  12        2.99        0.54      2.45 o
  -7   1  12       38.28       33.93      2.34 o
  -6   1  12        0.60        7.71      2.24 o
  -5   1  12       28.43       27.34      2.07 o
  -4   1  12        3.72        7.25      1.95 o
  -3   1  12       14.45       17.46      1.87 o
  -2   1  12       40.02       44.11      1.71 o
  -9   2  12      179.57      199.41      2.68 o
  -8   2  12       67.87       79.10      2.45 o
  -7   2  12      136.89      147.57      2.55 o
  -6   2  12      126.20      123.76      2.46 o
  -5   2  12       25.51       29.42      2.31 o
  -4   2  12       76.28       85.84      1.98 o
  -3   2  12       14.67       14.72      1.92 o
  -8   3  12       14.83       14.43      2.33 o
  -7   3  12        8.63       17.01      2.40 o
  -6   3  12       90.89       93.11      2.35 o
  -5   3  12      384.92      385.15      2.63 o
  -4  -5  13       58.19       56.81      1.75 o
  -3  -5  13      344.21      334.55      1.76 o
  -6  -4  13       50.41       56.08      2.22 o
  -5  -4  13      119.73      136.78      2.19 o
  -4  -4  13        0.04        6.38      2.00 o
  -3  -4  13        0.03        3.31      1.62 o
  -7  -3  13      190.00      203.74      2.80 o
  -6  -3  13        2.69        5.94      2.32 o
  -5  -3  13      101.35      106.34      2.28 o
  -4  -3  13       41.17       45.62      1.88 o
  -3  -3  13       36.43       29.43      1.66 o
  -2  -3  13       79.03       85.71      1.73 o
  -7  -2  13      283.70      328.87      2.93 o
  -6  -2  13      161.34      189.00      2.42 o
  -5  -2  13        0.02        3.65      2.02 o
  -4  -2  13      213.77      205.17      2.17 o
  -3  -2  13       16.14       17.81      1.77 o
  -7  -1  13       33.08       28.10      2.61 o
  -6  -1  13       22.41       33.61      2.36 o
  -5  -1  13       84.05       76.23      2.08 o
  -4  -1  13        4.95        5.53      1.86 o
  -3  -1  13       17.79       25.04      1.94 o
  -7   0  13       29.14       38.75      2.56 o
  -6   0  13        0.10        1.20      2.11 o
  -5   0  13       36.74       38.91      2.19 o
  -4   0  13        0.18        6.81      1.85 o
  -7   1  13       24.63       31.57      2.39 o
  -6   1  13       11.94       24.93      2.51 o
  -5   1  13        0.00        8.94      2.37 o
 
